# Supplementary material for: Testing the Multiple Pathways of Residential Greenness to Pregnancy Outcomes Model in a Sample of Pregnant Women in the Metropolitan Area of Donostia-San Sebastián
Source: Int J Environ Res Public Health. 2020 Jun 23;17(12):4520. doi: 10.3390/ijerph17124520 (PMC7345127; doi:10.3390/ijerph17124520)
Supplement: Supplementary file 1 [file ijerph-17-04520-s001.zip]

Archive with 1 entries (1 files):
- ijerph-827485-supplementary.xlsx
