# Supplementary material for: Testing the Multiple Pathways of Residential Greenness to Pregnancy Outcomes Model in a Sample of Pregnant Women in the Metropolitan Area of Donostia-San Sebastián
Source: Int J Environ Res Public Health. 2020 Jun 23;17(12):4520. doi: 10.3390/ijerph17124520 (PMC7345127; doi:10.3390/ijerph17124520)
Supplement: Supplementary file 1 [file ijerph-17-04520-s001.zip › ijerph-827485-supplementary.xlsx]

## Sheet: Table 1
Table 1. Description and distribution of study variables ranged by role in the analyses
Role in the analyses	Variable	Type	n	n missing	Condition is met	Minimum	Maximum	Mean	SD	Median	Q1	Q2	IQR
Exposure	Green space availability within 300 meters	Binary	435	1	325 (74.7%)	N/A	N/A	N/A	N/A	N/A	N/A	N/A	N/A
	Green space availability within 500 meters	Binary	435	1	384 (88.3%)	N/A	N/A	N/A	N/A	N/A	N/A	N/A	N/A
	Neighboorhood greenness (NDVI) within 300 meters	Quantitative continuous	435	1	N/A	0.07	0.5	0.21	0.09	0.2	0.14	0.26	0.11
Mediator	Mental health	Quantitative discrete	373	63	N/A	0	29	10.8	4.07	10	8	13	5
	Average NO2 during the whole pregnancy	Quantitative continuous	400	36	N/A	11.3	226	46.7	22.36	40.2	33	56	23
	MVPA during the first trimester	Quantitative continuous	338	98	N/A	4	124	39.9	21.65	36.3	24.1	53.4	29.35
Response	Birth Weight	Quantitative continuous	400	36	N/A	1600	4900	3350	488.62	3340	3060	3640	580
	Prematurity	Binary	398	38	13 (3.3%)	N/A	N/A	N/A	N/A	N/A	N/A	N/A	N/A
	SGA (Small for Gestational Age)	Binary	397	39	37 (9.3%)	N/A	N/A	N/A	N/A	N/A	N/A	N/A	N/A
	LGA (Large for Gestational Age)	Binary	397	39	58 (14.6%)	N/A	N/A	N/A	N/A	N/A	N/A	N/A	N/A
	LBW (Low Birth Weight)	Binary	400	36	19 (4.8%)	N/A	N/A	N/A	N/A	N/A	N/A	N/A	N/A
Covariate	Parity	Quantitative discrete	400	36	N/A	0	10	0.712	0.892657	1	0	1	1
	Privation Index	Quantitative discrete	435	1	N/A	1	5	2.42	1.28056	2	1	3	2
					♀	♂	Spring	Summer	Autumn	Winter	N/A	N/A	N/A
	Sex	Binary	401	35	196 (48.9%)	205 (51.1%)	N/A	N/A	N/A	N/A	N/A	N/A	N/A
	Season	Nominal	398	38	N/A	N/A	82 (20.6%)	135 (33.9%)	127 (31.9%)	54 (13.6%)	N/A	N/A	N/A
					T

## Sheet: Table 2
Table 2. Direct and indirect natural effect coefficients and SE by residential greenness metric, mediator and outcome.
	Prematurity			SGA			LGA			LBW			BW
	NO2	GHQ	MVPA	NO2	GHQ	MVPA	NO2	GHQ	MVPA	NO2	GHQ	MVPA	NO2	GHQ	MVPA
Green avail 300
Direct effect	-0.1 (2.69)	-0.71 (3.10)	-0.32 (2.61)	0.68 (0.55)	0.46 (0.56)	0.42 (0.79)	-0.52 (0.32)	-0.64† (0.38)	-0.48 (0.37)	0.39 (2.35)	-0.20 (2.48)	0.06 (2.31)	-138.65* (60.35)	-107.87† (65.39)	-110.63† (66.90)
Indirect effect	-0.17 (0.15)	0.06 (0.23)	0.01 (0.17)	-0.02 (0.06)	< 0.01 (0.03)	< 0.01 (0.04)	0.03 (0.04)	0.01 (0.03)	-0.012 (0.04)	-0.12 (0.11)	0.05 (0.08)	-0.016 (0.12)	6.62 (5.26)	-1.24 (4.54)	-2.06 (6.23)
Green avail 500
Direct effect	0.99 (8.27)	0.02 (8.49)	0.27 (8.28)	1.12 (5.10)	1.01 (5.19)	0.95 (4.89)	-0.11 (0.54)	-0.20 (1.59)	-0.25 (0.77)	0.46 (5.76)	-0.26 (5.80)	-0.10 (6.03)	-137.35† (81.96)	-123.87 (86.26)	-133.9 (86.98)
Indirect effect	-0.50 (0.38)	0.11 (0.19)	0.01 (0.26)	-0.05 (0.14)	< 0.01 (0.04)	< 0.01 (0.07)	0.05 (0.08)	0.03 (0.05)	-0.02 (0.07)	-0.31 (0.25)	0.04 (0.09)	-0.01 (0.15)	15.39 (12.95)	-2.44 (5.43)	-3.97 (9.20)
NDVI 300m
Direct effect	-0.34 (0.38)	-0.5 (0.70)	-0.14 (0.49)	0.14 (0.18)	0.01 (0.19)	0.12 (0.20)	-0.05 (0.15)	0.02 (0.18)	-0.03 (0.17)	-0.07 (0.20)	-0.11 (0.25)	-0.12 (0.25)	-6.15 (22.28)	4.26 (23.12)	-4.75 (23.88)
Indirect effect	0.19 (0.14)	0.01 (0.07)	0.02 (0.08)	> -.001 (0.02)	< 0.01 (0.01)	< 0.01 (0.05)	< 0.01 (0.02)	< 0.01 (0.01)	-0.01 (0.03)	0.08 (0.09)	< 0.01 (0.03)	0.08 (0.06)	0.42 (0.60)	0.85 (2.14)	-3.46 (4.73)
Note: Coefficients are beta coefficients per units increase of each of the residential greenness metrics and the standardized mediators. SE = Standard Error, † = p < .10, * = p < .05. NO2 = individual NO2 residential concentrations, GHQ = General Health Questionnaire, MVPA = Moderate to Vigorous Physical Activity, SGA = Small for Gestational Age, LGA = Large for Gestational Age, LBW = Low Birth W…

## Sheet: Table 3
Table 3. Direct and indirect natural effect coefficients and SE of Green/Blue availability in 300m by mediator and outcome.
	Prematurity			SGA			LGA			LBW			BW
	NO2	GHQ	MVPA	NO2	GHQ	MVPA	NO2	GHQ	MVPA	NO2	GHQ	MVPA	NO2	GHQ	MVPA
Green/Blue avail 300
Direct effect	-0.28 (5.10)	-0.48 (9.06)	-0.72 (6.42)	0.12 (1.48)	0.12 (0.89)	0.39 (1.71)	-0.20 (0.45)	-0.01 (0.54)	-0.35 (0.50)	-1.34 (6.81)	-1.58 (7.26)	-1.45 (6.52)	51.47 (68.73)	107.19 (72.73)	80.41 (81.38)
Indirect effect	-0.07 (2.70)	0.04 (9.77)	-0.01 (1.93)	-0.03 (0.11)	< 0.01 (0.07)	-0.05 (0.13)	-0.02 (0.07)	> -.001 (0.06)	0.06 (0.10)	-0.14 (0.45)	0.01 (1.22)	-0.10 (0.83)	21.81 (14.60)	-3.02 (12.05)	9.62 (13.91)
Note: Coefficients are beta coefficients per units increase of each of the residential greenness metrics and the standardized mediators. SE = Standard Error, † = p < .10, * = p < .05. NO2 = individual NO2 residential concentrations, GHQ = General Health Questionnaire, MVPA = Moderate to Vigorous Physical Activity, SGA = Small for Gestational Age, LGA = Large for Gestational Age, LBW = Low Birth W…

## Sheet: Table S1
Supplementary Table 1. Descriptive statistics, together with 10th and 90th percentiles, for the sample distributions of new-born weights (g) at gestational weeks 25-42 in Gipuzkoa
	Week	n	Min	Max	Median	IQR	Mean	SD	0.1	0.9			Week	n	Min	Max	Median	IQR	Mean	SD	0.1	0.9
	25	8	640	800	720	32.5	723.6	48.7	644	796.7			25	13	500	880	790	200	742.3	126.8	566.7	880
Females	26	9	700	1050	815	193.8	844.4	128.5	702.5	1035.8		Males	26	7	500	1060	735	125	757.9	170.6	512	1044.7
	27	8	690	1215	930	122.5	920	166.6	695.3	1199			27	6	905	1065	965	127.5	976.7	73.6	905	1065
	28	11	650	1400	940	185	987	227.8	679.3	1352.3			28	17	820	1430	1215	315	1190	191.8	890	1408.7
	29	10	800	1395	1050	220	1046	205.9	814.7	1377.7			29	20	630	1870	1280	266.2	1257	245.6	1023.8	1495
	30	25	900	3390	1432	400	1574	632.5	1126	2702			30	18	800	3650	1372	342.5	1528	671.2	945.8	2605
	31	17	910	1920	1514	418.8	1468	297.2	1055	1823.3			31	17	1330	2330	1800	470	1758	312.6	1353.7	2243.3
	32	25	1330	2500	1755	398.8	1824	323.4	1428.2	2338.7			32	35	1150	2365	1725	277.5	1770	290.5	1416	2204.7
	33	42	1240	2500	1875	360	1841	268.6	1500	2176			33	53	1100	2830	1950	415	1921	317.6	1550	2311.7
	34	79	1250	2910	2015	357.5	2046	302.8	1682.5	2481.7			34	112	710	3120	2175	440	2171	360.5	1745.7	2600
	35	160	1115	3940	2305	455	2312	426.4	1756.7	2747.3			35	169	1470	3720	2510	520	2486	412.4	1882.7	2907.3
	36	268	1155	4220	2575	565	2582	436.1	2050.7	3094			36	288	1450	3820	2670	576.2	2653	409.2	2101.7	3164.2
	37	636	1730	4060	2760	580	2755	429.1	2184.3	3310			37	704	1720	4160	2905	530	2894	401.8	2360	3400
	38	1389	1820	5100	3040	500	3069	400.1	2561.7	3580			38	1455	1860	4920	3160	530	3180	405.7	2660	3700
	39	2361	2095	4860	3240	520	3248	390.9	2750	3760			39	2331	1360	4740	3375	530	3384	395.5	2880	3900
	40	2660	2220	4900	3362	500	3376	377.1	2920	3860			40	2643	734	5120	3500	550	3524	397	3030	4040
	41	1622	1500	5160	3480	500	3498	390.2	3010	3982.7			41	1626	2450	4930	3640	545	3658	407.7	3150	4200
	42	155	2760	5010	3595	465	3615	373.6	3157.7	4102.3			42	168	2760	4790	3708	541.2	3708	412.5	3141.7	4217.5

## Sheet: Table S2
Supplementary Table 2. Direct and indirect natural effect coefficients and SE by exposure, mediator and outcome.
Exposure
Availability of green space > 5000m2 within 300 m							Availability of green space > 5000m2 within 500 m						NDVI within 300 meters
		Estimate	St. Error	z-value	p-value			Estimate	St. Error	z-value	p-value			Estimate	St. Error	z-value	p-value
Mediator	Response is prematurity					Mediator	Response is prematurity					Mediator	Response is prematurity
NO2	(Intercept)	-4.0566	4,4762	-0.906	0.365	NO2	(Intercept)	-4.6792	10.1536	-0.461	0.645	NO2	(Intercept)	-4.2808	3.2389	-1.322	0.186
	Natural Direct Effect	-0.1007	2.6879	-0.037	0.97		Natural Direct Effect	0.9894	8.2696	0.12	0.905		Natural Direct Effect	-0.3375	0.3827	-0.882	0.378
	Natural Indirect Effect	-0.1707	0,1524	-1.12	0.263		Natural Indirect Effect	-0.5007	0.3831	-1.307	0.191		Natural Indirect Effect	0.1873	0.1397	1.341	0.18
	Sex						Sex						Sex
	Female	REF					Female	REF					Female	REF
	Male	0.1563	1.8772	0.083	0.934		Male	0.1449	1.3629	0.106	0.915		Male	0.162	1.5679	0.103	0.918
	Season						Season						Season
	Autumn	REF					Autumn	REF					Autumn	REF
	Spring	0.3928	3.1883	0.123	0.902		Spring	0.3939	4.1364	0.095	0.924		Spring	0.3912	3.7603	0.104	0.917
	Summer	-0.1652	3.5417	-0.047	0.963		Summer	-0.133	5.2108	-0.026	0.98		Summer	-0.1718	4.0393	-0.043	0.966
	Winter	-0.5324	8.0813	-0.066	0.947		Winter	-0.5431	9.2842	-0.058	0.953		Winter	-0.5003	8.1997	-0.061	0.951
	Parity	0.3386	0.6956	0.487	0.626		Parity	0.3378	1.7299	0.195	0.845		Parity	0.3464	0.3084	1.123	0.261
	Privation index	0.1941	0.3086	0.629	0.529		Privation index	0.1877	0.6487	0.289	0.772		Privation index	0.1931	0.3175	0.608	0.543
	Response is SGA						Response is SGA						Response is SGA
	(Intercept)	-2.59011	0.79055	-3.276	0.00105		(Intercept)	-3.0312	5.11021	-0.593	0.5531		(Intercept)	-2.07154	0.603885	-3.43	0.000603
	Natural Direct Effect	0.6762	0.54971	1.23	0.21866		Natural Direct Effect	1.12475	5.09597	0.221	0.8253		Natural Direct Effect	0.140107	0.177153	0.791	0.429016
	Natural Indirect Effect	-0.01526	0.06302	-0.242	0.80873		Natural Indirect Effect	-0.04963	0.1365	-0.364	0.7161		Natural Indirect Effect	-0.001621	0.022255	-0.073	0.941933
	Sex						Sex						Sex
	Female	REF					Female	REF					Female	REF
	Male	0.49306	0.37146	1.327	0.18439		Male	0.52765	0.37597	1.403	0.1605		Male	0.49513	0.373923	1.324	0.185453
	Season						Season						Season
	Autumn	REF					Autumn	REF					Autumn	REF
	Spring	-0.45994	1.22978	-0.374	0.7084		Spring	-0.47059	0.94576	-0.498	0.6188		Spring	-0.441761	1.09082	-0.405	0.685492
	Summer	-0.01936	0.46185	-0.042	0.96656		Summer	-0.04711	0.44833	-0.105	0.9163		Summer	-0.082623	0.443499	-0.186	0.852211
	Winter	-0.69984	3.57349	-0.196	0.84473		Winter	-0.70939	3.38197	-0.21	0.8339		Winter	-0.735374	3.18376	-0.231	0.817333
	Parity	-0.58885	0.32874	-1.791	0.07325		Parity	-0.62572	0.33707	-1.856	0.0634		Parity	-0.600889	0.338822	-1.773	0.076152
	Privation index	0.01566	0.15807	0.099	0.92109		Privation index	0.01244	0.15809	0.079	0.9373		Privation index	0.024131	0.159145	0.152	0.879481
	Response is LGA						Response is LGA						Response is LGA
	(Intercept)	-1.57959	0.531529	-2.972	0.00296		(Intercept)	-1.90356	0.665108	-2.862	0.00421		(Intercept)	-1.95141	0.489648	-3.985	< 0.001
	Natural Direct Effect	-0.520029	0.324396	-1.603	0.10892		Natural Direct Effect	-0.106948	0.536258	-0.199	0.84192		Natural Direct Effect (NDE)	-0.045458	0.14948	-0.304	0.761
	Natural Indirect Effect (NIE)	0.026734	0.038368	0.697	0.48593		Natural Indirect Effect (NIE)	0.053901	0.07457	0.723	0.46979		Natural Indirect Effect (NIE)	0.004855	0.017893	0.271	0.786
	Sex						Sex						Sex
	Female	REF					Female	REF					Female	REF
	Male	-0.280317	0.309593	-0.905	0.36523		Male	-0.280766	0.295161	-0.951	0.34149		Male	-0.283271	0.317067	-0.893	0.372
	Season						Season						Season
	Autumn	REF					Autumn	REF					Autumn	REF
	Spring	0.19672	0.426666	0.461	0.64475		Spring	0.186516	0.404092	0.462	0.64439		Spring	0.184112	0.44936	0.41	0.682
	Summer	-0.143032	0.37365	-0.383	0.70187		Summer	-0.110039	0.376637	-0.292	0.77016		Summer	-0.116184	0.391453	-0.297	0.767
	Winter	0.004757	0.500165	0.01	0.99241		Winter	-0.002074	0.519154	-0.004	0.99681		Winter	-0.006437	0.500429	-0.013	0.99
	Parity	0.240336	0.177528	1.354	0.1758		Parity	0.24478	0.187797	1.303	0.19243		Parity	0.243175	0.187548	1.297	0.195
	Privation index	0.051365	0.128735	0.399	0.68989		Privation index	0.056085	0.122394	0.458	0.64678		Privation index	0.058833	0.122578	0.48	0.631
	Response is LBW						Response is LBW						Response is LBW
	(Intercept)	-4.28915	2.63089	-1.63	0.103		(Intercept)	-4.21876	5.7323	-0.736	0.4618		(Intercept)	-4.09332	1.07668	-3.802	< 0.001
	Natural Direct Effect (NDE)	0.38542	2.35308	0.164	0.8699		Natural Direct Effect (NDE)	0.46394	5.7648	0.08	0.9359		Natural Direct Effect (NDE)	-0.06552	0.19468	-0.337	0.736457
	Natural Indirect Effect (NIE)	-0.11672	0.10916	-1.069	0.2849		Natural Indirect Effect (NIE)	-0.31561	0.25311	-1.247	0.2124		Natural Indirect Effect (NIE)	0.07672	0.08521	0.9	0.367927
	Sex						Sex						Sex
	Female	REF					Female	REF					Female	REF
	Male	0.07791	0.54018	0.144	0.8853		Male	0.07943	0.54535	0.146	0.8842		Male	0.08227	0.53954	0.152	0.878809
	Season						Season						Season
	Autumn	REF					Autumn	REF					Autumn	REF
	Spring	-0.14653	1.97554	-0.074	0.9409		Spring	-0.15454	2.41693	-0.064	0.949		Spring	-0.1543	2.18378	-0.071	0.943669
	Summer	-0.21747	1.33641	-0.163	0.8707		Summer	-0.23078	1.0437	-0.221	0.825		Summer	-0.23864	0.88918	-0.268	0.788407
	Winter	-0.34517	5.54408	-0.062	0.9504		Winter	-0.37185	5.73287	-0.065	0.9483		Winter	-0.36812	5.7314	-0.064	0.948788
	Parity	0.12656	0.25264	0.501	0.6164		Parity	0.12367	0.25759	0.48	0.6312		Parity	0.12439	0.25053	0.497	0.619529
	Privation index	0.4053	0.20973	1.933	0.0533		Privation index	0.40988	0.20455	2.004	0.0451		Privation index	0.41144	0.22022	1.868	0.061717
	Response is birth weight						Response is birth weight						Response is birth weight
	(Intercept)	3428.84	91.725	37.382	< 0.000		(Intercept)	3434.07	102.17	33.613	< 0.000		(Intercept)	3323.52	70.3213	47.262	< 0.001
	Natural Direct Effect (NDE)	-138.654	60.347	-2.298	0.0216		Natural Direct Effect (NDE)	-137.35	81.96	-1.676	0.0938		Natural Direct Effect	-6.1493	22.2769	-0.276	0.783
	Natural Indirect Effect (NIE)	6.616	5.26	1.258	0.2084		Natural Indirect Effect (NIE)	15.39	12.95	1.189	0.2345		Natural Indirect Effect	0.4238	2.5975	0.163	0.87
	Sex						Sex						Sex
	Female	REF					Female	REF					Female	REF
	Male	24.64	48.906	0.504	0.6144		Male	22.98	50.36	0.456	0.6481		Male	26.6857	48.6741	0.548	0.584
	Season						Season						Season
	Autumn	REF					Autumn	REF					Autumn	REF
	Spring	66.316	70.932	0.935	0.3498		Spring	66.38	70.91	0.936	0.3492		Spring	62.3143	70.6645	0.882	0.378
	Summer	-3.927	60.202	-0.065	0.948		Summer	4.21	60.32	0.07	0.9444		Summer	6.2172	59.6064	0.104	0.917
	Winter	83.158	77.618	1.071	0.284		Winter	84.75	75.8	1.118	0.2635		Winter	84.2485	77.6578	1.085	0.278
	Parity	38.918	31.438	1.238	0.2157		Parity	41.82	31.6	1.324	0.1856		Parity	40.8405	31.4806	1.297	0.195
	Privation index	-19.268	20.586	-0.936	0.3493		Privation index	-19.1	21.29	-0.897	0.3695		Privation index	-18.1904	20.5737	-0.884	0.377
		Estimate	St. Error	z-value	p-value			Estimate	St. Error	z-value	p-value			Estimate	St. Error	z-value	p-value
Mediator	Response is prematurity					Mediator	Response is prematurity					Mediator	Response is prematurity
GHQ	(Intercept)	-3.70241	8.90794	-0.416	0.678	GHQ	(Intercept)	-4.23236	9.34888	-0.453	0.651	GHQ	(Intercept)	-4.25226	3.29482	-1.291	0.197
	Natural Direct Effect	-0.70851	3.09855	-0.229	0.819		Natural Direct Effect (NDE)	0.02072	8.49242	0.002	0.998		Natural Direct Effect (NDE)	-0.50057	0.70231	-0.713	0.476
	Natural Indirect Effect	0.05849	0.23145	0.253	0.8		Natural Indirect Effect (NIE)	0.11481	0.1881	0.61	0.542		Natural Indirect Effect (NIE)	0.0134	0.0672	0.199	0.842
	Sex						Sex						Sex
	Female	REF					Female	REF					Female	REF
	Male	0.08803	2.38638	0.037	0.971		Male	0.09609	2.18048	0.044	0.965		Male	0.08189	1.68728	0.049	0.961
	Season						Season						Season
	Autumn	REF					Autumn	REF					Autumn	REF
	Spring	0.10468	5.12721	0.02	0.984		Spring	0.09575	4.66092	0.021	0.984		Spring	0.06922	5.09749	0.014	0.989
	Summer	-0.12454	3.72449	-0.033	0.973		Summer	-0.06169	3.89139	-0.016	0.987		Summer	-0.10427	3.41443	-0.031	0.976
	Winter	-16.1546	3.39315	-4.761	1.93e-06		Winter	-16.1839	2.31962	-6.977	3.02e-12		Winter	-16.2067	2.37696	-6.818	9.22e-12
	Parity	0.22176	1.49154	0.149	0.882		Parity	0.21519	0.71971	0.299	0.765		Parity	0.22733	0.67909	0.335	0.738
	Privation index	0.26486	1.4256	0.186	0.853		Privation index	0.24108	0.6618	0.364	0.716		Privation index	0.27192	0.69331	0.392	0.695
	Response is SGA						Response is SGA						Response is SGA
	(Intercept)	-2.16748	0.808178	-2.682	0.00732		(Intercept)	-2.71103	5.24787	-0.517	0.6054		(Intercept)	-1.82263	0.595848	-3.059	0.00222
	Natural Direct Effect (NDE)	0.463001	0.563937	0.821	0.41164		Natural Direct Effect (NDE)	1.006	5.18181	0.194	0.8461		Natural Direct Effect (NDE)	0.098014	0.187342	0.523	0.60085
	Natural Indirect Effect (NIE)	-0.001464	0.027919	-0.052	0.95819		Natural Indirect Effect (NIE)	0.001338	0.036627	0.037	0.9709		Natural Indirect Effect (NIE)	0.00227	0.01291	0.176	0.86044
	Sex						Sex						Sex
	Female	REF					Female	REF					Female	REF
	Male	0.566339	0.429885	1.317	0.1877		Male	0.602182	0.409334	1.471	0.1413		Male	0.55909	0.397055	1.408	0.1591
	Season						Season						Season
	Autumn	REF				.	Autumn	REF				.	Autumn	REF
	Spring	-0.52911	0.97183	-0.544	0.58613		Spring	-0.540573	0.581071	-0.93	0.3522		Spring	-0.499967	1.10523	-0.452	0.65101
	Summer	-0.222826	0.462431	-0.482	0.62991		Summer	-0.212647	0.443378	-0.48	0.6315		Summer	-0.264124	0.466917	-0.566	0.57161
	Winter	-1.08035	5.37908	-0.201	0.84082		Winter	-1.05303	5.28427	-0.199	0.842		Winter	-1.07461	5.04696	-0.213	0.83139
	Parity	-0.80181	0.362042	-2.215	0.02678		Parity	-0.846192	0.359603	-2.353	0.0186		Parity	-0.814506	0.376852	-2.161	0.03067
	Privation index	-0.010009	0.175514	-0.057	0.95453		Privation index	-0.016496	0.17431	-0.095	0.9246		Privation index	0.002863	0.169136	0.017	0.98649
	Response is LGA						Response is LGA						Response is LGA
	(Intercept)	-1.72594	0.645112	-2.675	0.00746		(Intercept)	-2.02372	1.64527	-1.23	0.219		(Intercept)	-2.18099	0.555917	-3.923	< 0.001
	Natural Direct Effect (NDE)	-0.63907	0.377289	-1.694	0.09029		Natural Direct Effect (NDE)	-0.20287	1.58635	-0.128	0.898		Natural Direct Effect (NDE)	0.024459	0.178164	0.137	0.891
	Natural Indirect Effect (NIE)	0.009822	0.034199	0.287	0.77396		Natural Indirect Effect (NIE)	0.0259	0.04717	0.549	0.583		Natural Indirect Effect (NIE)	-0.002774	0.012795	-0.217	0.828
	Sex						Sex						Sex
	Female	REF					Female	REF					Female	REF
	Male	-0.061015	0.343426	-0.178	0.85899		Male	-0.0515	0.36118	-0.143	0.887		Male	-0.046522	0.366659	-0.127	0.899
	Season						Season						Season
	Autumn	REF					Autumn	REF					Autumn	REF
	Spring	0.405195	0.435488	0.93	0.35214		Spring	0.38194	0.45474	0.84	0.401		Spring	0.373133	0.435238	0.857	0.391
	Summer	-0.218316	0.476464	-0.458	0.64681		Summer	-0.18216	0.44502	-0.409	0.682		Summer	-0.174158	0.458149	-0.38	0.704
	Winter	-0.322488	2.39641	-0.135	0.89295		Winter	-0.35495	2.56996	-0.138	0.89		Winter	-0.350792	2.31906	-0.151	0.88
	Parity	0.324797	0.22313	1.456	0.14549		Parity	0.33201	0.23675	1.402	0.161		Parity	0.327989	0.233618	1.404	0.16
	Privation index	0.023237	0.142058	0.164	0.87007		Privation index	0.01894	0.13239	0.143	0.886		Privation index	0.018816	0.138184	0.136	0.892
	Response is LBW						Response is LBW						Response is LBW
	(Intercept)	-3.99943	2.82064	-1.418	0.1562		(Intercept)	-3.91675	6.0044	-0.652	0.5142		(Intercept)	-4.1041	1.42467	-2.881	0.00397
	Natural Direct Effect (NDE)	-0.20133	2.48411	-0.081	0.9354		Natural Direct Effect (NDE)	-0.2625	5.80192	-0.045	0.9639		Natural Direct Effect (NDE)	-0.107283	0.253725	-0.423	0.67242
	Natural Indirect Effect (NIE)	0.04482	0.07669	0.584	0.559		Natural Indirect Effect (NIE)	0.044	0.09113	0.483	0.6292		Natural Indirect Effect (NIE)	-0.003673	0.025547	-0.144	0.88568
	Sex						Sex						Sex
	Female	REF					Female	REF					Female	REF
	Male	0.14238	0.86121	0.165	0.8687		Male	0.13739	0.60558	0.227	0.8205		Male	0.139608	0.828964	0.168	0.86626
	Season						Season						Season
	Autumn	REF					Autumn	REF					Autumn	REF
	Spring	-0.47491	3.68949	-0.129	0.8976		Spring	-0.47086	4.01692	-0.117	0.9067		Spring	-0.484428	3.82105	-0.127	0.89912
	Summer	-0.3974	1.72484	-0.23	0.8178		Summer	-0.39535	2.0171	-0.196	0.8446		Summer	-0.388826	1.42017	-0.274	0.78425
	Winter	-0.86703	7.74649	-0.112	0.9109		Winter	-0.87877	7.89463	-0.111	0.9114		Winter	-0.874932	7.80581	-0.112	0.91075
	Parity	-0.02106	0.26119	-0.081	0.9357		Parity	-0.01677	0.26969	-0.062	0.9504		Parity	-0.0096	0.260023	-0.037	0.97055
	Privation index	0.49101	0.26417	1.859	0.0631		Privation index	0.48809	0.26812	1.82	0.0687		Privation index	0.483763	0.249856	1.936	0.05285
	Response is birth weight						Response is birth weight						Response is birth weight
	(Intercept)	3425.96	91.185	37.572	< 0.000		(Intercept)	3454.17	103.907	33.243	< 0.000		(Intercept)	3340.2	71.3681	46.802	< 0.001
	Natural Direct Effect (NDE)	-107.874	65.386	-1.65	0.099		Natural Direct Effect	-123.867	86.258	-1.436	0.151		Natural Direct Effect	4.2552	23.121	0.184	0.854
	Natural Indirect Effect (NIE)	-1.236	4.536	-0.273	0.7852		Natural Indirect Effect	-2.444	5.425	-0.45	0.6524		Natural Indirect Effect	0.8506	2.1394	0.398	0.6909
	Sex						Sex						Sex
	Female	REF					Female	REF					Female	REF
	Male	27.481	48.021	0.572	0.5671		Male	27.301	50.863	0.537	0.5914		Male	31.9651	50.5281	0.633	0.527
	Season						Season						Season
	Autumn	REF					Autumn	REF					Autumn	REF
	Spring	78.098	77.587	1.007	0.3141		Spring	78.544	73.256	1.072	0.2836		Spring	72.2662	74.007	0.976	0.3288
	Summer	-43.065	62.338	-0.691	0.4897		Summer	-40.558	60.51	-0.67	0.5027		Summer	-34.7046	61.8421	-0.561	0.5747
	Winter	50.862	73.634	0.691	0.4897		Winter	44.714	75.593	0.592	0.5542		Winter	47.1637	76.1017	0.62	0.5354
	Parity	56.078	31.49	1.781	0.0749		Parity	60.013	32.714	1.834	0.0666		Parity	57.6571	33.5532	1.718	0.0857
	Privation index	-31.374	20.509	-1.53	0.1261		Privation index	-32.077	22.081	-1.453	0.1463		Privation index	-32.1282	21.4366	-1.499	0.1339
		Estimate	St. Error	z-value	p-value			Estimate	St. Error	z-value	p-value			Estimate	St. Error	z-value	p-value
Mediator	Response is prematurity					Mediator	Response is prematurity					Mediator	Response is prematurity
MVPA	(Intercept)	-4.17921	4.70743	-0.888	0.375	MVPA	(Intercept)	-4.66439	8.98661	-0.519	0.604	MVPA	(Intercept)	-4.42539	3.67953	-1.203	0.229
	Natural Direct Effect	-0.32132	2.61285	-0.123	0.902		Natural Direct Effect	0.273472	8.28132	0.033	0.974		Natural Direct Effect	-0.13985	0.49015	-0.285	0.775
	Natural Indirect Effect	0.01364	0.16604	0.082	0.935		Natural Indirect Effect	0.006872	0.158817	0.043	0.965		Natural Indirect Effect	0.02082	0.07545	0.276	0.783
	Sex						Sex						Sex
	Female	REF					Female	REF					Female	REF
	Male	-0.11361	1.70261	-0.067	0.947		Male	-0.104985	1.41221	-0.074	0.941		Male	-0.10994	2.99913	-0.037	0.971
	Season						Season						Season
	Autumn	REF					Autumn	REF					Autumn	REF
	Spring	0.13115	4.58963	0.029	0.977		Spring	0.11034	4.8005	0.023	0.982		Spring	0.10349	4.81563	0.021	0.983
	Summer	0.18241	3.76374	0.048	0.961		Summer	0.212661	3.4386	0.062	0.951		Summer	0.1803	3.92999	0.046	0.963
	Winter	-0.47477	8.39985	-0.057	0.955		Winter	-0.511349	8.18447	-0.062	0.95		Winter	-0.51609	8.22998	-0.063	0.95
	Parity	0.70255	0.50614	1.388	0.165		Parity	0.704591	0.46936	1.501	0.133		Parity	0.7093	0.78075	0.908	0.364
	Privation index	0.23076	0.7143	0.323	0.747		Privation index	0.234214	0.378419	0.619	0.536		Privation index	0.24204	0.37233	0.65	0.516
	Response is SGA						Response is SGA						Response is SGA
	(Intercept)	-2.08403	0.9689	-2.151	0.0315		(Intercept)	-2.60381	4.91833	-0.529	0.597		(Intercept)	-1.767	0.6211	-2.844	0.00445
	Natural Direct Effect	0.423235	0.791141	0.535	0.5927		Natural Direct Effect	0.949509	4.88915	0.194	0.846		Natural Direct Effect	0.1202	0.2039	0.589	0.55573
	Natural Indirect Effect	0.0006791	0.0398393	0.017	0.9864		Natural Indirect Effect	0.0005603	0.0680298	0.008	0.993		Natural Indirect Effect	4.415e-05	0.04743	0.001	0.99926
	Sex						Sex						Sex
	Female	REF					Female	REF					Female	REF
	Male	0.690935	0.448584	1.54	0.1235		Male	0.726694	0.455598	1.595	0.111		Male	0.6888	0.4458	1.545	0.12234
	Season						Season						Season
	Autumn	REF					Autumn	REF					Autumn	REF
	Spring	-0.769342	2.30344	-0.334	0.7384		Spring	-0.779463	1.91687	-0.407	0.684		Spring	-0.7476	2.506	-0.298	0.76546
	Summer	-0.332365	0.517186	-0.643	0.5205		Summer	-0.323952	0.500601	-0.647	0.518		Summer	-0.3782	0.5109	-0.74	0.4591
	Winter	-0.704326	3.39638	-0.207	0.8357		Winter	-0.700287	3.60981	-0.194	0.846		Winter	-0.709	3.521	-0.201	0.8404
	Parity	-0.522362	0.36344	-1.437	0.1506		Parity	-0.565973	0.371108	-1.525	0.127		Parity	-0.5286	0.3781	-1.398	0.16209
	Privation index	-0.102171	0.174848	-0.584	0.559		Privation index	-0.108584	0.170806	-0.636	0.525		Privation index	-0.09508	0.1789	-0.531	0.59512
	Response is LGA						Response is LGA						Response is LGA
	(Intercept)	-1.844	0.64831	-2.844	0.00445		(Intercept)	-1.97423	0.91255	-2.163	0.0305		(Intercept)	-2.21517	0.56948	-3.89	< 0.001
	Natural Direct Effect	-0.48264	0.37132	-1.3	0.19367		Natural Direct Effect	-0.25474	0.76894	-0.331	0.7404		Natural Direct Effect	-0.03474	0.16814	-0.207	0.8363
	Natural Indirect Effect	-0.01245	0.04159	-0.299	0.76469		Natural Indirect Effect	-0.01869	0.06601	-0.283	0.777		Natural Indirect Effect	-0.01278	0.033	-0.387	0.6984
	Sex						Sex						Sex
	Female	REF					Female	REF					Female	REF
	Male	-0.4385	0.37159	-1.18	0.23798		Male	-0.43712	0.35664	-1.226	0.2203		Male	-0.43092	0.35462	-1.215	0.2243
	Season						Season						Season
	Autumn	REF					Autumn	REF					Autumn	REF
	Spring	0.19046	0.469	0.406	0.68468		Spring	0.1781	0.45345	0.393	0.6945		Spring	0.15758	0.45296	0.348	0.7279
	Summer	-0.18186	0.44563	-0.408	0.6832		Summer	-0.15687	0.43969	-0.357	0.7213		Summer	-0.16013	0.42727	-0.375	0.7078
	Winter	-0.17565	0.95237	-0.184	0.85367		Winter	-0.21533	0.80267	-0.268	0.7885		Winter	-0.22871	0.60994	-0.375	0.7077
	Parity	0.50919	0.21427	2.376	0.01748		Parity	0.53102	0.22001	2.414	0.0158		Parity	0.52347	0.22263	2.351	0.0187
	Privation index	0.14375	0.13794	1.042	0.29734		Privation index	0.14358	0.13885	1.034	0.3011		Privation index	0.14818	0.14453	1.025	0.3053
	Response is LBW						Response is LBW						Response is LBW
	(Intercept)	-3.89777	2.95593	-1.319	0.187		(Intercept)	-3.76637	6.14482	-0.613	0.54		(Intercept)	-3.8702	1.312	-2.95	0.00318
	Natural Direct Effect	0.05668	2.3126	0.025	0.98		Natural Direct Effect	-0.09758	6.02766	-0.016	0.987		Natural Direct Effect	-0.1194	0.2534	-0.471	0.63755
	Natural Indirect Effect	-0.01611	0.12337	-0.131	0.896		Natural Indirect Effect	-0.00845	0.14692	-0.058	0.954		Natural Indirect Effect	0.0792	0.0573	1.382	0.16692
	Sex						Sex						Sex
	Female	REF					Female	REF					Female	REF
	Male	0.5118	1.17237	0.437	0.662		Male	0.50697	0.84997	0.596	0.551		Male	0.5069	1.0094	0.502	0.61557
	Season						Season						Season
	Autumn	REF					Autumn	REF					Autumn	REF
	Spring	-0.40221	3.54348	-0.114	0.91		Spring	-0.39546	3.59054	-0.11	0.912		Spring	-0.4012	3.1872	-0.126	0.89982
	Summer	-0.56505	2.32269	-0.243	0.808		Summer	-0.58004	2.45508	-0.236	0.813		Summer	-0.5642	2.1531	-0.262	0.7933
	Winter	-0.33798	5.94812	-0.057	0.955		Winter	-0.34062	5.64032	-0.06	0.952		Winter	-0.3453	5.8746	-0.059	0.95313
	Parity	0.30063	0.40012	0.751	0.452		Parity	0.29969	0.36804	0.814	0.415		Parity	0.2955	0.3626	0.815	0.41518
	Privation index	0.2857	0.24928	1.146	0.252		Privation index	0.28525	0.23235	1.228	0.22		Privation index	0.2895	0.2212	1.309	0.19064
	Response is birth weight						Response is birth weight						Response is birth weight
	(Intercept)	3417.33	101.039	33.822	< 0.000		(Intercept)	3452.8	110.764	31.173	< 0.000		(Intercept)	3327.32	79.675	41.761	< 0.001
	Natural Direct Effect	-110.63	66.903	-1.654	0.0982		Natural Direct Effect	-133.9	86.983	-1.539	0.124		Natural Direct Effect	-4.751	23.881	-0.199	0.842
	Natural Indirect Effect	-2.055	6.233	-0.33	0.7416		Natural Indirect Effect	-3.966	9.195	-0.431	0.666		Natural Indirect Effect	-3.458	4.728	-0.731	0.465
	Sex						Sex						Sex
	Female	REF					Female	REF					Female	REF
	Male	-12.058	56.388	-0.214	0.8307		Male	-13.876	56.79	-0.244	0.807		Male	-7.103	55.932	-0.127	0.899
	Season						Season						Season
	Autumn	REF					Autumn	REF					Autumn	REF
	Spring	46.859	78.996	0.593	0.5531		Spring	46.075	80.244	0.574	0.566		Spring	40.078	79.009	0.507	0.612
	Summer	-35.113	67.366	-0.521	0.6022		Summer	-32.267	66.437	-0.486	0.627		Summer	-25.972	67.832	-0.383	0.702
	Winter	50.643	85.452	0.593	0.5534		Winter	45.562	88.676	0.514	0.607		Winter	43.782	88.392	0.495	0.62
	Parity	44.475	47.875	0.929	0.3529		Parity	51.048	44.978	1.135	0.256		Parity	47.122	47.009	1.002	0.316
	Privation index	-8.487	23.276	-0.365	0.7154		Privation index	-8.858	23.683	-0.374	0.708		Privation index	-7.804	23.739	-0.329	0.742

## Sheet: Table S3
Supplementary Table 3. Natural effects models for Green/Blue availability in 300m by mediator and outcome for the study subsample (n = 256).
		Estimate	St. Error	z-value	p-value				Estimate	St. Error	z-value	p-value				Estimate	St. Error	z-value	p-value
Mediator	Response is prematurity						Mediator	Response is prematurity						Mediator	Response is prematurity
NO2	(Intercept)	-3.59817	13.6079	-0.264	0.7915		GHQ	(Intercept)	-3.57816	31.8563	-0.112	0.911		MVPA	(Intercept)	-3.2882	16.4901	-0.199	0.8419
	Natural Direct Effect	-0.27525	5.09602	-0.054	0.9569			Natural Direct Effect	-0.48892	9.06416	-0.054	0.957			Natural Direct Effect	-0.7229	6.42047	-0.113	0.9104
	Natural Indirect Effect	-0.07403	2.70201	-0.027	0.9781			Natural Indirect Effect	0.04264	1.77496	0.024	0.981			Natural Indirect Effect	-0.01106	1.9334	-0.006	0.9954
	Sex							Sex							Sex
	Female	REF						Female	REF						Female	REF
	Male	-0.27768	10.1548	-0.027	0.9782			Male	-0.17222	11.5626	-0.015	0.988			Male	-0.30078	11.3603	-0.026	0.9789
	Season							Season							Season
	Autumn	REF						Autumn	REF						Autumn	REF
	Spring	0.45062	6.67501	0.068	0.9462			Spring	0.38917	17.0735	0.023	0.982			Spring	-0.02678	9.31684	-0.003	0.9977
	Summer	-0.4705	8.04031	-0.059	0.9533			Summer	-0.50632	9.77916	-0.052	0.959			Summer	-0.43515	7.99294	-0.054	0.9566
	Winter	-16.0143	5.25431	-3.048	0.0023			Winter	-16.1489	11.3636	-1.421	0.155			Winter	-16.2584	6.50747	-2.498	0.0125
	Parity	0.66426	4.30807	0.154	0.8775			Parity	0.73431	6.46821	0.114	0.91			Parity	0.83501	5.13885	0.162	0.8709
	Privation index	0.07683	2.99326	0.026	0.9795			Privation index	0.14069	5.18421	0.027	0.978			Privation index	0.08505	4.97577	0.017	0.9864
	Response is SGA							Response is SGA							Response is SGA
	(Intercept)	-1.05656	2.67361	-0.395	0.693			(Intercept)	-1.07255	2.2517	-0.476	0.634			(Intercept)	-1.47991	2.79901	-0.529	0.597
	Natural Direct Effect	0.11917	1.47981	0.081	0.936			Natural Direct Effect	0.119384	0.89264	0.134	0.894			Natural Direct Effect	0.39488	1.70947	0.231	0.817
	Natural Indirect Effect	-0.03404	0.11179	-0.305	0.761			Natural Indirect Effect	0.001456	0.070266	0.021	0.983			Natural Indirect Effect	-0.05433	0.12824	-0.424	0.672
	Sex							Sex							Sex
	Female	REF						Female	REF						Female	REF
	Male	0.62176	1.14397	0.544	0.587			Male	0.629359	0.986363	0.638	0.523			Male	0.74739	1.43168	0.522	0.602
	Season							Season							Season
	Autumn	REF						Autumn	REF						Autumn	REF
	Spring	-0.23778	1.66835	-0.143	0.887			Spring	-0.341799	1.78628	-0.191	0.848			Spring	-0.18485	2.49091	-0.074	0.941
	Summer	-0.53843	1.61758	-0.333	0.739			Summer	-0.618033	1.47127	-0.42	0.674			Summer	-0.45415	1.29589	-0.35	0.726
	Winter	-16.4483	0.73415	-22.405	< 0.001			Winter	-16.7775	0.851212	-19.71	< 0.001			Winter	-16.7793	0.73133	-22.944	< 0.001
	Parity	-1.02981	1.49668	-0.688	0.491			Parity	-0.934511	1.60834	-0.581	0.561			Parity	-0.91826	1.81908	-0.505	0.614
	Privation index	-0.56803	1.72131	-0.33	0.741			Privation index	-0.48234	1.36943	-0.352	0.725			Privation index	-0.39201	1.26629	-0.31	0.757
	Response is LGA							Response is LGA							Response is LGA
	(Intercept)	-1.37618	0.62083	-2.217	0.0266			(Intercept)	-1.96803	0.772936	-2.546	0.0109			(Intercept)	-1.21354	0.73105	-1.66	0.0969
	Natural Direct Effect	-0.20134	0.44916	-0.448	0.654			Natural Direct Effect	-0.009045	0.53811	-0.017	0.9866			Natural Direct Effect	-0.35202	0.50074	-0.703	0.4821
	Natural Indirect Effect	-0.01867	0.06716	-0.278	0.7811			Natural Indirect Effect	-0.003971	0.055699	-0.071	0.9432			Natural Indirect Effect	0.06098	0.09876	0.618	0.5369
	Sex							Sex							Sex
	Female	REF						Female	REF						Female	REF
	Male	-0.47085	0.37907	-1.242	0.2142			Male	-0.245587	0.474334	-0.518	0.6046			Male	-0.68111	0.49564	-1.374	0.1694
	Season							Season							Season
	Autumn	REF						Autumn	REF						Autumn	REF
	Spring	0.2397	0.5423	0.442	0.6585			Spring	0.455707	0.62722	0.727	0.4675			Spring	0.02816	0.60142	0.047	0.9627
	Summer	-0.08047	0.47644	-0.169	0.8659			Summer	0.035852	0.619136	0.058	0.9538			Summer	-0.25158	0.56557	-0.445	0.6564
	Winter	-0.0415	2.21196	-0.019	0.985			Winter	-0.215784	5.61014	-0.038	0.9693			Winter	-0.65539	5.43194	-0.121	0.904
	Parity	0.35471	0.26411	1.343	0.1793			Parity	0.414011	0.337565	1.226	0.22			Parity	0.37539	0.35247	1.065	0.2869
	Privation index	-0.11884	0.18217	-0.652	0.5142			Privation index	-0.079601	0.241371	-0.33	0.7416			Privation index	-0.0258	0.21029	-0.123	0.9024
	Response is LBW							Response is LBW							Response is LBW
	(Intercept)	-2.29363	7.48849	-0.306	0.759386			(Intercept)	-2.3107	5.77911	-0.4	0.689277			(Intercept)	-2.11271	6.61651	-0.319	0.749493
	Natural Direct Effect	-1.34109	6.81058	-0.197	0.843896			Natural Direct Effect	-1.58264	7.05989	-0.224	0.822622			Natural Direct Effect	-1.45162	6.5202	-0.223	0.82382
	Natural Indirect Effect	-0.14362	0.45391	-0.316	0.751686			Natural Indirect Effect	0.01306	1.21695	0.011	0.991435			Natural Indirect Effect	-0.09726	0.82922	-0.117	0.906632
	Sex							Sex							Sex
	Female	REF						Female	REF						Female	REF
	Male	0.14429	6.5575	0.022	0.982444			Male	0.23709	6.25802	0.038	0.969778			Male	0.23223	5.27767	0.044	0.964903
	Season							Season							Season
	Autumn	REF						Autumn	REF						Autumn	REF
	Spring	-0.09884	8.57953	-0.012	0.990809			Spring	-0.16152	7.94792	-0.02	0.983787			Spring	0.03469	7.79864	0.004	0.996451
	Summer	-0.53121	8.19683	-0.065	0.948328			Summer	-0.69913	7.85555	-0.089	0.929083			Summer	-0.58046	7.22444	-0.08	0.935961
	Winter	-16.0446	4.41024	-3.638	< 0.001			Winter	-16.4143	4.33357	-3.788	0.000152			Winter	-16.1484	4.42951	-3.646	0.000267
	Parity	0.10915	3.51283	0.031	0.975212			Parity	0.24335	3.24236	0.075	0.940173			Parity	0.27214	2.79212	0.097	0.922355
	Privation index	-0.1997	4.79561	-0.042	0.966783			Privation index	-0.11421	4.09101	-0.028	0.977727			Privation index	-0.23455	3.68525	-0.064	0.949253
	Response is birth weight							Response is birth weight							Response is birth weight
	(Intercept)	3201.57	102.56	31.216	< 0.001			(Intercept)	3186.04	109.883	28.995	< 0.001			(Intercept)	3255.77	122.701	26.534	< 0.001
	Natural Direct Effect	51.47	68.73	0.749	0.454			Natural Direct Effect	107.185	72.725	1.474	0.141			Natural Direct Effect	80.407	81.382	0.988	0.323
	Natural Indirect Effect	21.81	14.6	1.494	0.1353			Natural Indirect Effect	-3.023	12.051	-0.251	0.802			Natural Indirect Effect	9.622	13.911	0.692	0.489
	Sex							Sex							Sex
	Female	REF						Female	REF						Female	REF
	Male	52.89	62.24	0.85	0.3955			Male	64.03	65.132	0.983	0.326			Male	-3.446	74.94	-0.046	0.963
	Season							Season							Season
	Autumn	REF						Autumn	REF						Autumn	REF
	Spring	61.32	88.77	0.691	0.4897			Spring	51.274	101.091	0.507	0.612			Spring	9.239	109.371	0.084	0.933
	Summer	54.39	77.48	0.702	0.4827			Summer	15.832	79.229	0.2	0.842			Summer	4.913	87.095	0.056	0.955
	Winter	153.83	91.43	1.682	0.0925			Winter	99.11	102.208	0.97	0.332			Winter	82.613	100.863	0.819	0.413
	Parity	29.54	48.29	0.612	0.5407			Parity	20.253	52.082	0.389	0.697			Parity	13.61	61.927	0.22	0.826
	Privation index	16.84	28.06	0.6	0.5485			Privation index	12.552	30.571	0.411	0.681			Privation index	13.237	34.21	0.387	0.699

## Sheet: Table S4
Supplementary Table 4. Direct and indirect natural effect coefficients and SE by exposure, mediator and outcome for the study subsample (n = 256).
Exposure
Availability of walkable blue space within 300 m							Availability of green space > 5000m2 within 300 m
		Estimate	St. Error	z-value	p-value				Estimate	St. Error	z-value	p-value
Mediator	Response is prematurity						Mediator	Response is prematurity
NO2	(Intercept)	-4.14678	10.2812	-0.403	0.686701		NO2	(Intercept)	-3.01639	6.51955	-0.463	0.643602
	Natural Direct Effect	0.50526	4.37779	0.115	0.908116			Natural Direct Effect	-1.32253	8.44436	-0.157	0.875547
	Natural Indirect Effect	0.06286	1.08121	0.058	0.953641			Natural Indirect Effect	-0.42202	0.85687	-0.493	0.622354
	Sex							Sex
	Female	REF						Female	REF
	Male	-0.26763	8.25132	-0.032	0.974126			Male	-0.34228	5.15259	-0.066	0.947037
	Season							Season
	Autumn	REF						Autumn	REF
	Spring	0.57611	6.09705	0.094	0.92472			Spring	0.50657	6.45131	0.079	0.937412
	Summer	-0.45315	7.619	-0.059	0.952573			Summer	-0.59473	6.73418	-0.088	0.929626
	Winter	-16.005	4.27483	-3.744	< 0.001			Winter	-15.8515	4.19411	-3.779	0.000157
	Parity	0.62414	4.01231	0.156	0.876382			Parity	0.60792	2.1349	0.285	0.775831
	Privation index	0.15956	2.48438	0.064	0.948791			Privation index	-0.04345	2.6181	-0.017	0.986757
	Response is SGA							Response is SGA
	(Intercept)	-1.05157	1.84286	-0.571	0.568			(Intercept)	-0.90534	1.99708	-0.453	0.65
	Natural Direct Effect	0.30023	1.21268	0.248	0.804			Natural Direct Effect	-0.07926	0.9769	-0.081	0.935
	Natural Indirect Effect	-0.01383	0.07968	-0.174	0.862			Natural Indirect Effect	-0.0468	0.15334	-0.305	0.76
	Sex							Sex
	Female	REF						Female	REF
	Male	0.60154	1.13474	0.53	0.596			Male	0.6257	0.99566	0.628	0.53
	Season							Season
	Autumn	REF						Autumn	REF
	Spring	-0.18521	1.59082	-0.116	0.907			Spring	-0.2128	1.68092	-0.127	0.899
	Summer	-0.5518	1.55262	-0.355	0.722			Summer	-0.56587	1.12538	-0.503	0.615
	Winter	-16.4334	0.7255	-22.651	< 0.001			Winter	-16.4325	0.68083	-24.136	< 0.001
	Parity	-1.02859	1.3833	-0.744	0.457			Parity	-1.01548	1.49122	-0.681	0.496
	Privation index	-0.59249	1.26709	-0.468	0.64			Privation index	-0.60022	1.45778	-0.412	0.681
	Response is LGA							Response is LGA
	(Intercept)	-1.58538	0.56315	-2.815	0.00487			(Intercept)	-1.31897	0.55851	-2.362	0.0182
	Natural Direct Effect	0.03211	0.46926	0.068	0.94545			Natural Direct Effect	-0.3689	0.4666	-0.791	0.4292
	Natural Indirect Effect	-0.01588	0.05283	-0.301	0.76378			Natural Indirect Effect	-0.01707	0.10334	-0.165	0.8688
	Sex							Sex
	Female	REF						Female	REF
	Male	-0.46859	0.39354	-1.191	0.23377			Male	-0.47739	0.39867	-1.197	0.2311
	Season							Season
	Autumn	REF						Autumn	REF
	Spring	0.25776	0.5665	0.455	0.6491			Spring	0.27647	0.54986	0.503	0.6151
	Summer	-0.05881	0.49243	-0.119	0.90494			Summer	-0.08998	0.48036	-0.187	0.8514
	Winter	-0.04769	2.21671	-0.022	0.98283			Winter	-0.03096	2.13883	-0.014	0.9885
	Parity	0.34695	0.26806	1.294	0.19557			Parity	0.34843	0.25876	1.347	0.1781
	Privation index	-0.08111	0.18413	-0.441	0.65957			Privation index	-0.13778	0.19065	-0.723	0.4699
	Response is LBW							Response is LBW
	(Intercept)	-3.07403	8.71674	-0.353	0.72435			(Intercept)	-2.50611	7.48924	-0.335	0.737906
	Natural Direct Effect	-0.87583	9.716	-0.09	0.92817			Natural Direct Effect	-1.32272	8.81873	-0.15	0.880773
	Natural Indirect Effect	0.00344	1.44376	0.002	0.9981			Natural Indirect Effect	-0.29703	0.79065	-0.376	0.70716
	Sex							Sex
	Female	REF						Female	REF
	Male	0.17364	6.36704	0.027	0.97824			Male	0.11205	5.50012	0.02	0.983746
	Season							Season
	Autumn	REF						Autumn	REF
	Spring	-0.0892	8.59028	-0.01	0.99172			Spring	0.1383	8.00435	0.017	0.986215
	Summer	-0.42285	8.09813	-0.052	0.95836			Summer	-0.55921	7.96022	-0.07	0.943995
	Winter	-16.1313	5.0651	-3.185	0.00145			Winter	-15.9484	4.39367	-3.63	< 0.001
	Parity	0.03838	3.8938	0.01	0.99214			Parity	0.04791	2.91427	0.016	0.986883
	Privation index	-0.03521	3.61049	-0.01	0.99222			Privation index	-0.2069	4.20405	-0.049	0.960748
	Response is birth weight							Response is birth weight
	(Intercept)	3253.6	84.013	38.728	< 0.001			(Intercept)	3239.56	97.719	33.152	< 0.001
	Natural Direct Effect	26.355	70.484	0.374	0.7085			Natural Direct Effect	6.695	78.431	0.085	0.932
	Natural Indirect Effect	15.349	14.356	1.069	0.285			Natural Indirect Effect (NIE)	36.914	20.05	1.841	0.0656
	Sex							Sex
	Female	REF						Female	REF
	Male	51.624	64.659	0.798	0.4246			Male	52.132	61.424	0.849	0.396
	Season							Season
	Autumn	REF						Autumn	REF
	Spring	63.301	92.81	0.682	0.4952			Spring	54.96	96.392	0.57	0.5686
	Summer	47.508	75.499	0.629	0.5292			Summer	51.686	79.336	0.651	0.5147
	Winter	152.433	84.497	1.804	0.0712			Winter	153.346	91.26	1.68	0.0929
	Parity	32.219	48.176	0.669	0.5036			Parity	31.902	47.34	0.674	0.5004
	Privation index	6.059	24.234	0.25	0.8026			Privation index	10.81	28.302	0.382	0.7025
		Estimate	St. Error	z-value	p-value				Estimate	St. Error	z-value	p-value
Mediator	Response is prematurity						Mediator	Response is prematurity
GHQ	(Intercept)	-4.14261	16.1576	-0.256	0.797651		GHQ	(Intercept)	-3.19173	14.7268	-0.217	0.8284
	Natural Direct Effect	0.51704	8.41059	0.061	0.950981			Natural Direct Effect (NDE)	-1.79865	12.6148	-0.143	0.8866
	Natural Indirect Effect	0.07309	1.1117	0.066	0.94758			Natural Indirect Effect (NIE)	0.05738	1.18067	0.049	0.9612
	Sex							Sex
	Female	REF						Female	REF
	Male	-0.23557	10.4867	-0.022	0.982078			Male	-0.25838	13.2847	-0.019	0.9845
	Season							Season
	Autumn	REF						Autumn	REF
	Spring	0.53301	7.00886	0.076	0.939381			Spring	0.46053	17.4764	0.026	0.979
	Summer	-0.43813	9.06803	-0.048	0.961465			Summer	-0.51698	12.1343	-0.043	0.966
	Winter	-16.1666	4.62334	-3.497	< 0.001			Winter	-16.1219	8.76208	-1.84	0.0658
	Parity	0.67229	6.19217	0.109	0.913542			Parity	0.69787	10.455	0.067	0.9468
	Privation index	0.2193	3.04993	0.072	0.942678			Privation index	0.08603	5.14475	0.017	0.9867
	Response is SGA							Response is SGA
	(Intercept)	-1.02875	1.91376	-0.538	0.591			(Intercept)	-0.879236	1.91454	-0.459	0.646
	Natural Direct Effect (NDE)	0.311736	1.25342	0.249	0.804			Natural Direct Effect (NDE)	-0.146785	0.744095	-0.197	0.844
	Natural Indirect Effect (NIE)	0.005321	0.09045	0.059	0.953			Natural Indirect Effect (NIE)	-0.003133	0.093078	-0.034	0.973
	Sex							Sex
	Female	REF						Female	REF
	Male	0.594823	1.12167	0.53	0.596			Male	0.628657	1.60118	0.393	0.695
	Season							Season
	Autumn	REF						Autumn	REF
	Spring	-0.283434	1.23192	-0.23	0.818			Spring	-0.310845	1.94673	-0.16	0.873
	Summer	-0.635363	1.44398	-0.44	0.66			Summer	-0.656061	1.24537	-0.527	0.598
	Winter	-16.7868	0.65022	-25.817	< 0.001			Winter	-16.7641	0.836238	-20.047	< 0.001
	Parity	-0.929456	1.6255	-0.572	0.567			Parity	-0.908387	1.61715	-0.562	0.574
	Privation index	-0.518397	1.4006	-0.37	0.711			Privation index	-0.519451	0.388598	-1.337	0.181
	Response is LGA							Response is LGA
	(Intercept)	-2.05282	0.917986	-2.236	0.0253			(Intercept)	-1.81949	0.684225	-2.659	0.00783
	Natural Direct Effect (NDE)	0.223414	0.555862	0.402	0.6877			Natural Direct Effect (NDE)	-0.217091	0.493333	-0.44	0.6599
	Natural Indirect Effect (NIE)	-0.006201	0.051234	-0.121	0.9037			Natural Indirect Effect (NIE)	-0.002858	0.049475	-0.058	0.95394
	Sex							Sex
	Female	REF						Female	REF
	Male	-0.244971	0.481115	-0.509	0.6106			Male	-0.250716	0.464785	-0.539	0.58959
	Season							Season
	Autumn	REF						Autumn	REF
	Spring	0.487027	1.16063	0.42	0.6748			Spring	0.452757	0.640123	0.707	0.47938
	Summer	0.032041	0.816598	0.039	0.9687			Summer	0.007265	0.62629	0.012	0.99075
	Winter	-0.257505	5.68973	-0.045	0.9639			Winter	-0.219067	5.82237	-0.038	0.96999
	Parity	0.407864	0.333637	1.222	0.2215			Parity	0.414271	0.33677	1.23	0.21865
	Privation index	-0.074332	0.234719	-0.317	0.7515			Privation index	-0.107447	0.235598	-0.456	0.64835
	Response is LBW							Response is LBW
	(Intercept)	-3.09048	12.0044	-0.257	0.79684			(Intercept)	-2.55728	8.61796	-0.297	0.766667
	Natural Direct Effect (NDE)	-0.96621	10.1542	-0.095	0.92419			Natural Direct Effect (NDE)	-1.66307	8.96767	-0.185	0.852875
	Natural Indirect Effect (NIE)	0.06462	0.97931	0.066	0.94739			Natural Indirect Effect (NIE)	0.003645	0.732856	0.005	0.996032
	Sex							Sex
	Female	REF						Female	REF
	Male	0.26321	6.29169	0.042	0.96663			Male	0.130433	7.25053	0.018	0.985647
	Season							Season
	Autumn	REF						Autumn	REF
	Spring	-0.20871	7.72977	-0.027	0.97846			Spring	0.063615	12.3039	0.005	0.995875
	Summer	-0.52764	8.29489	-0.064	0.94928			Summer	-0.587296	7.4354	-0.079	0.937043
	Winter	-16.3947	4.76484	-3.441	< 0.001			Winter	-16.3344	4.2783	-3.818	< 0.001
	Parity	0.13324	4.74034	0.028	0.97758			Parity	0.140756	4.15784	0.034	0.972994
	Privation index	0.03978	4.31902	0.009	0.99265			Privation index	-0.096349	4.47375	-0.022	0.982818
	Response is birth weight							Response is birth weight
	(Intercept)	3254.76	91.1273	35.717	< 0.001			(Intercept)	3228.58	105.572	30.582	< 0.001
	Natural Direct Effect (NDE)	76.0216	77.6722	0.979	0.328			Natural Direct Effect	74.201	76.137	0.975	0.33
	Natural Indirect Effect (NIE)	-4.8365	11.2555	-0.43	0.667			Natural Indirect Effect	-2.736	12.177	-0.225	0.822
	Sex							Sex
	Female	REF						Female	REF
	Male	60.469	64.0509	0.944	0.345			Male	61.49	66.294	0.928	0.354
	Season							Season
	Autumn	REF						Autumn	REF
	Spring	55.7494	98.4549	0.566	0.571			Spring	43.712	101.3	0.432	0.666
	Summer	3.9594	80.6956	0.049	0.961			Summer	14.004	83.454	0.168	0.867
	Winter	92.4869	99.7175	0.927	0.354			Winter	100.421	101.279	0.992	0.321
	Parity	25.6834	51.8775	0.495	0.621			Parity	23.39	55.852	0.419	0.675
	Privation index	-0.9271	28.8163	-0.032	0.974			Privation index	8.269	31.078	0.266	0.79
		Estimate	St. Error	z-value	p-value				Estimate	St. Error	z-value	p-value
Mediator	Response is prematurity						Mediator	Response is prematurity
MVPA	(Intercept)	-	-	-	-		MVPA	(Intercept)	-3.00774	19.2138	-0.157	0.876
	Natural Direct Effect	-	-	-	-			Natural Direct Effect	-1.6031	11.6428	-0.138	0.89
	Natural Indirect Effect	-	-	-	-			Natural Indirect Effect	0.03343	3.83283	0.009	0.993
	Sex							Sex
	Female	REF						Female	REF
	Male	-	-	-	-			Male	-0.41295	15.9245	-0.026	0.979
	Season							Season
	Autumn	REF						Autumn	REF
	Spring	-	-	-	-			Spring	0.05336	15.6432	0.003	0.997
	Summer	-	-	-	-			Summer	-0.43268	9.69327	-0.045	0.964
	Winter	-	-	-	-			Winter	-16.2157	9.95791	-1.628	0.103
	Parity	-	-	-	-			Parity	0.75963	8.8271	0.086	0.931
	Privation index	-	-	-	-			Privation index	0.02858	5.25756	0.005	0.996
	Response is SGA							Response is SGA
	(Intercept)	-1.29229	2.44095	-0.529	0.597			(Intercept)	-1.10928	2.62322	-0.423	0.672
	Natural Direct Effect	0.57139	1.44584	0.395	0.693			Natural Direct Effect	-0.094346	0.990995	-0.095	0.924
	Natural Indirect Effect	-0.09596	0.16233	-0.591	0.554			Natural Indirect Effect	-0.004317	0.104084	-0.041	0.967
	Sex							Sex
	Female	REF						Female	REF
	Male	0.67232	1.6493	0.408	0.684			Male	0.73874	1.85431	0.398	0.69
	Season							Season
	Autumn	REF						Autumn	REF
	Spring	-0.11608	2.5092	-0.046	0.963			Spring	-0.178343	2.56981	-0.069	0.945
	Summer	-0.50077	2.0496	-0.244	0.807			Summer	-0.501237	2.03095	-0.247	0.805
	Winter	-16.7934	1.06518	-15.766	< 0.001			Winter	-16.7534	0.903145	-18.55	< 0.001
	Parity	-0.9018	1.73777	-0.519	0.604			Parity	-0.874779	1.34153	-0.652	0.514
	Privation index	-0.44521	1.51329	-0.294	0.769			Privation index	-0.462869	1.59462	-0.29	0.772
	Response is LGA							Response is LGA
	(Intercept)	-1.46756	0.63023	-2.329	0.0199			(Intercept)	-1.23511	0.67257	-1.836	0.0663
	Natural Direct Effect	-0.14879	0.53615	-0.278	0.7814			Natural Direct Effect	-0.28397	0.49672	-0.572	0.5675
	Natural Indirect Effect	0.1269	0.17171	0.739	0.4599			Natural Indirect Effect	-0.04823	0.08538	-0.565	0.5721
	Sex							Sex
	Female	REF						Female	REF
	Male	-0.66553	0.48914	-1.361	0.1736			Male	-0.68832	0.48575	-1.417	0.1565
	Season							Season
	Autumn	REF						Autumn	REF
	Spring	0.05421	0.61207	0.089	0.9294			Spring	0.05947	0.62772	0.095	0.9245
	Summer	-0.2401	0.57754	-0.416	0.6776			Summer	-0.26268	0.56123	-0.468	0.6397
	Winter	-0.67541	5.58919	-0.121	0.9038			Winter	-0.66822	5.58381	-0.12	0.9047
	Parity	0.36826	0.35032	1.051	0.2932			Parity	0.37076	0.3528	1.051	0.2933
	Privation index	0.01696	0.20919	0.081	0.9354			Privation index	-0.02961	0.21455	-0.138	0.8902
	Response is LBW							Response is LBW
	(Intercept)	-3.041	6.3818	-0.477	0.634			(Intercept)	-2.29361	6.91481	-0.332	0.74
	Natural Direct Effect	-0.69987	8.91714	-0.078	0.937			Natural Direct Effect	-1.73701	8.53757	-0.203	0.839
	Natural Indirect Effect	-0.18656	0.51591	-0.362	0.718			Natural Indirect Effect	0.02983	0.71593	0.042	0.967
	Sex							Sex
	Female	REF						Female	REF
	Male	0.35151	4.7681	0.074	0.941			Male	0.08708	5.22893	0.017	0.987
	Season							Season
	Autumn	REF						Autumn	REF
	Spring	-0.01567	7.73318	-0.002	0.998			Spring	0.25591	7.63433	0.034	0.973
	Summer	-0.42367	7.57105	-0.056	0.955			Summer	-0.54253	7.30661	-0.074	0.941
	Winter	-16.2824	3.62041	-4.497	< 0.001			Winter	-16.018	3.8133	-4.201	2.66e-05
	Parity	0.19224	3.16044	0.061	0.951			Parity	0.14511	3.33476	0.044	0.965
	Privation index	-0.02023	3.64408	-0.006	0.996			Privation index	-0.19528	3.80045	-0.051	0.959
	Response is birth weight							Response is birth weight
	(Intercept)	3325.73	100.56	33.072	< 0.001			(Intercept)	3274.87	110.231	29.709	< 0.001
	Natural Direct Effect	17.8108	72.6761	0.245	0.806			Natural Direct Effect	94.7727	81.8141	1.158	0.247
	Natural Indirect Effect	19.3722	21.277	0.91	0.363			Natural Indirect Effect	-8.5867	12.9207	-0.665	0.506
	Sex							Sex
	Female	REF						Female	REF
	Male	-10.5078	74.1958	-0.142	0.887			Male	-3.1983	72.2143	-0.044	0.965
	Season							Season
	Autumn	REF						Autumn	REF
	Spring	8.34217	109.248	0.076	0.939			Spring	0.3094	111.555	0.003	0.998
	Summer	-0.08023	88.2248	-0.001	0.999			Summer	7.6443	89.8984	0.085	0.932
	Winter	85.4526	103.122	0.829	0.407			Winter	84.7254	101.392	0.836	0.403
	Parity	17.2525	62.3126	0.277	0.782			Parity	14.6001	62.4541	0.234	0.815
	Privation index	0.03515	30.9951	0.001	0.999			Privation index	12.1767	34.1864	0.356	0.722

## Sheet: Table S5
	Supplementary Table 5. Population-average effects for the natural effects models reported in Table 2, applicable to a typical individual in the population.
			Log(OR) Estimate	Log(OR) St. Error	z-value	p-value (>|z|)	Log(OR) LB	Log(OR) UB	OR Estimate	OR 95% LB	OR 95% UB				Log(OR) Estimate	Log(OR) St. Error	z-value	p-value (>|z|)	Log(OR) LB	Log(OR) UB	OR Estimate	OR 95% LB	OR 95% UB				Log(OR) Estimate	Log(OR) St. Error	z-value	p-value (>|z|)	Log(OR) LB	Log(OR) UB	OR Estimate	OR 95% LB	OR 95% UB
	Exposure: availability of green space (within 300 m)	Response is prematurity											Exposure: availability of green space (within 500 m)	Response is prematurity											Exposure: Neighboorhood greenness (NDVI) within 300 meters	Response is prematurity
	Mediator: average nitrogen dioxide during the whole pregnancy	Natural Direct Effect (NDE)	-0.09822	2.35916	-0.042	0.967	-4.87471	4.07036	0.90645	0.00763727	58.5781		Mediator: average nitrogen dioxide during the whole pregnancy	Natural Direct Effect (NDE)	0.9516	8.1109	0.117	0.907	-20.4262	11.3679	2.58985	1.34591e-09	86497.2		Mediator: average nitrogen dioxide during the whole pregnancy	Natural Direct Effect (NDE)	-0.3251	0.32741	-0.993	0.321	-0.935761	0.347648	0.722455	0.385442	1.47064
		Natural Indirect Effect (NIE)	-0.14913	0.1903	-0.784	0.433	-0.495654	0.194005	0.861457	0.609172	1.2141			Natural Indirect Effect (NIE)	-0.5617	0.4366	-1.286	0.198	-1.40162	0.309779	0.570239	0.246197	1.36312			Natural Indirect Effect (NIE)	0.28028	0.19051	1.471	0.141	-0.0838445	0.662956	1.32353	0.889203	1.94325
		Total Effect	-0.24735	2.24178	-0.11	0.912								Total Effect	0.3899	7.8804	0.049	0.961								Total Effect	-0.04482	0.34544	-0.13	0.897
		Response is SGA												Response is SGA												Response is SGA
		Natural Direct Effect (NDE)	0.662007	0.911979	0.726	0.4679	-1.25141	2.32348	1.93868	0.286101	10.2112			Natural Direct Effect (NDE)	1.1017	5.2304	0.211	0.833	-11.1742	9.32866	3.00955	1.40312e-05	11256.1			Natural Direct Effect (NDE)	0.13465	0.15699	0.858	0.391	-0.168149	0.447238	1.01224	0.845228	1.56399
		Natural Indirect Effect (NIE)	0.008543	0.078528	0.109	0.91337	-0.129512	0.178312	1.00858	0.878524	1.1952			Natural Indirect Effect (NIE)	-0.0446	0.1568	-0.284	0.776	-0.309375	0.305354	0.95638	0.733906	1.35711			Natural Indirect Effect (NIE)	0.01217	0.10786	0.113	0.91	-0.207019	0.215773	1.15814	0.813004	1.24082
		Total Effect	0.67055	0.904856	0.741	0.459								Total Effect	1.0571	5.2227	0.202	0.84								Total Effect	0.14682	0.18349	0.8	0.424
		Response is LGA												Response is LGA												Response is LGA
		Natural Direct Effect (NDE)	-0.51144	0.31574	-1.62	0.105	-1.15507	0.0825963	0.599631	0.315036	1.0861			Natural Direct Effect (NDE)	-0.10534	0.8945	-0.118	0.9063	-1.95552	1.55085	0.900019	0.141491	4.71547			Natural Direct Effect (NDE)	-0.04232	0.14335	-0.295	0.768	-0.309084	0.252848	0.958563	0.734119	1.28769
		Natural Indirect Effect (NIE)	0.01053	0.04441	0.237	0.812	-0.0721263	0.101943	1.01059	0.930413	1.10732			Natural Indirect Effect (NIE)	0.0141	0.09685	0.146	0.8843	-0.169969	0.209679	1.0142	0.843691	1.23328			Natural Indirect Effect (NIE)	-0.01289	0.0607	-0.212	0.832	-0.134065	0.103859	0.987193	0.874534	1.10944
		Total Effect	-0.5009	0.31183	-1.606	0.108								Total Effect	-0.09124	0.88913	-0.103	0.918								Total Effect	-0.05521	0.15211	-0.363	0.717
		Response is LBW												Response is LBW												Response is LBW
		Natural Direct Effect (NDE)	0.37957	2.30893	0.164	0.869	-4.5094	4.54144	1.46166	0.0110051	93.8261			Natural Direct Effect (NDE)	0.4554	5.5047	0.083	0.934	-12.3775	9.20036	1.5768	4.2123e-06	9900.72			Natural Direct Effect (NDE)	-0.06445	0.19457	-0.331	0.74	-0.426258	0.336451	0.937583	0.652948	1.39997
		Natural Indirect Effect (NIE)	-0.07556	0.13956	-0.541	0.588	-0.357837	0.189233	0.927224	0.699187	1.20832			Natural Indirect Effect (NIE)	-0.3287	0.2502	-1.314	0.189	-0.802862	0.177711	0.719859	0.448045	1.19448			Natural Indirect Effect (NIE)	0.14469	0.14758	0.98	0.327	-0.151492	0.427009	1.15568	0.859425	1.53267
		Total Effect	0.30401	2.28695	0.133	0.894								Total Effect	0.1266	5.4248	0.023	0.981								Total Effect	0.08025	0.1933	0.415	0.678
	Exposure: availability of green space (within 300 m)	Response is prematurity											Exposure: availability of green space (within 500 m)	Response is prematurity											Exposure: Neighboorhood greenness (NDVI) within 300 meters	Response is prematurity
	Mediator: average nitrogen dioxide during the third trimester of pregagncy	Natural Direct Effect (NDE)	-0.223	2.49681	-0.089	0.929	-5.53479	4.25254	0.800115	0.00394702	70.2835		Mediator: average nitrogen dioxide during the third trimester of pregagncy	Natural Direct Effect (NDE)	0.5935	7.9311	0.075	0.94	-20.3352	10.7542	1.81031	1.47408e-09	46826.1		Mediator: average nitrogen dioxide during the third trimester of pregagncy	Natural Direct Effect (NDE)	-0.24539	0.42948	-0.571	0.568	-1.04579	0.637726	0.782399	0.351413	1.89217
		Natural Indirect Effect (NIE)	-0.02443	0.13021	-0.188	0.851	-0.284339	0.226088	0.975866	0.752512	1.25369			Natural Indirect Effect (NIE)	-0.1725	0.3044	-0.567	0.571	-0.715255	0.478026	0.841558	0.489067	1.61289			Natural Indirect Effect (NIE)	0.07372	0.16383	0.45	0.653	-0.257207	0.384992	1.07651	0.773208	1.4696
		Total Effect	-0.24744	2.49557	-0.099	0.921								Total Effect	0.4209	7.8599	0.054	0.957								Total Effect	-0.17166	0.42221	-0.407	0.684
		Response is SGA												Response is SGA												Response is SGA
		Natural Direct Effect (NDE)	0.65624	0.75067	0.874	0.382	-0.893004	2.04957	1.92753	0.409424	7.76459			Natural Direct Effect (NDE)	1.09095	5.32532	0.205	0.838	-11.4376	9.43732	2.9771	1.07827e-05	12548			Natural Direct Effect (NDE)	0.13297	0.16818	0.791	0.429	-0.184951	0.474293	1.14222	0.831145	1.60688
		Natural Indirect Effect (NIE)	0.01314	0.06402	0.205	0.837	-0.108389	0.142551	1.01323	0.897278	1.15321			Natural Indirect Effect (NIE)	-0.03808	0.11594	-0.328	0.743	-0.255868	0.198612	0.962636	0.774244	1.21971			Natural Indirect Effect (NIE)	0.01042	0.10663	0.098	0.922	-0.193637	0.224356	1.01047	0.823957	1.25152
		Total Effect	0.66938	0.74439	0.899	0.369								Total Effect	1.05288	5.32328	0.198	0.843								Total Effect	0.14339	0.18749	0.765	0.444
		Response is LGA												Response is LGA												Response is LGA
		Natural Direct Effect (NDE)	-0.5173	0.3244	-1.595	0.111	-1.16849	0.103053	0.596128	0.310837	1.10855			Natural Direct Effect (NDE)	-0.11678	0.89046	-0.131	0.896	-1.93274	1.55781	0.889781	0.144751	4.74842			Natural Direct Effect (NDE)	-0.03753	0.15291	-0.245	0.806	-0.333648	0.265767	0.963166	0.716306	1.30443
		Natural Indirect Effect (NIE)	0.0177	0.0438	0.404	0.686	-0.0656123	0.106078	1.01786	0.936494	1.11191			Natural Indirect Effect (NIE)	0.02887	0.09595	0.301	0.764	-0.15913	0.216987	1.02929	0.852886	1.24233			Natural Indirect Effect (NIE)	-0.01926	0.05959	-0.323	0.747	-0.134861	0.0987366	0.980924	0.873837	1.10378
		Total Effect	-0.4996	0.3206	-1.558	0.119								Total Effect	-0.08791	0.88861	-0.099	0.921								Total Effect	-0.05678	0.1611	-0.352	0.724
		Response is LBW												Response is LBW												Response is LBW
		Natural Direct Effect (NDE)	0.27785	2.67318	0.104	0.917	-5.42493	5.05375	1.32029	0.00440539	156.609			Natural Direct Effect (NDE)	0.18637	5.7128	0.033	0.974	-13.2605	9.13325	1.20487	1.74197e-06	9258.1			Natural Direct Effect (NDE)	0.0005987	0.196647	0.003	0.998	-0.374463	0.396377	1.0006	0.687659	1.48643
		Natural Indirect Effect (NIE)	0.02522	0.09967	0.253	0.8	-0.189348	0.201334	1.02554	0.827498	1.22303			Natural Indirect Effect (NIE)	-0.04793	0.1204	-0.398	0.691	-0.285245	0.186733	0.953201	0.75183	1.20531			Natural Indirect Effect (NIE)	-0.0155923	0.0895718	-0.174	0.862	-0.187099	0.164015	0.984529	0.829361	1.17823
		Total Effect	0.30307	2.66844	0.114	0.91								Total Effect	0.13844	5.6982	0.024	0.981								Total Effect	-0.0149936	0.196043	-0.076	0.939
	Exposure: availability of green space (within 300 m)	Response is prematurity											Exposure: availability of green space (within 500 m)	Response is prematurity											Exposure: Neighboorhood greenness (NDVI) within 300 meters	Response is prematurity
	Mediator: GHQ	Natural Direct Effect (NDE)	-0.69891	2.39218	-0.292	0.77	-5.70165	3.67552	0.497127	0.00334046	39.4694		Mediator: GHQ	Natural Direct Effect (NDE)	0.02053	8.42382	0.002	0.998	-22.5573	10.4635	1.02074	1.5977e-10	35013.1		Mediator: GHQ	Natural Direct Effect (NDE)	-0.50144	0.60601	-0.827	0.408	-1.58031	0.79522	0.605658	0.205911	2.21493
		Natural Indirect Effect (NIE)	0.09386	0.19761	0.475	0.635	-0.324851	0.449753	1.09841	0.722635	1.56793			Natural Indirect Effect (NIE)	0.22199	0.26907	0.825	0.409	-0.372079	0.68264	1.24856	0.6893	1.9791			Natural Indirect Effect (NIE)	-0.09077	0.14298	-0.635	0.526	-0.355477	0.205001	0.913228	0.700839	1.22753
		Total Effect	-0.60505	2.40181	-0.252	0.801								Total Effect	0.24252	8.41172	0.029	0.977								Total Effect	-0.59222	0.60792	-0.974	0.33
		Response is SGA												Response is SGA												Response is SGA
		Natural Direct Effect (NDE)	0.4468	0.93051	0.48	0.63111	-1.47878	2.16874	1.5633	0.227915	8.74724			Natural Direct Effect (NDE)	0.97461	5.41497	0.18	0.857	-11.7568	9.46948	2.65013	7.83584e-06	12958.1			Natural Direct Effect (NDE)	0.09602	0.17795	0.54	0.589	-0.254918	0.442634	1.10078	0.77498	1.5568
		Natural Indirect Effect (NIE)	-0.0289	0.08947	-0.323	0.74667	-0.202241	0.148492	0.971514	0.816898	1.16008			Natural Indirect Effect (NIE)	-0.09845	0.12805	-0.769	0.442	-0.370859	0.131076	0.906241	0.690141	1.14006			Natural Indirect Effect (NIE)	0.0217	0.11068	0.196	0.845	-0.168768	0.265071	1.02194	0.844704	1.30352
		Total Effect	0.4179	0.92521	0.452	0.651								Total Effect	0.87617	5.4184	0.162	0.872								Total Effect	0.11772	0.20765	0.567	0.571
		Response is LGA												Response is LGA												Response is LGA
		Natural Direct Effect (NDE)	-0.62048	0.36686	-1.691	0.0908	-1.36915	0.0689274	0.537686	0.254323	1.07136			Natural Direct Effect (NDE)	-0.1989	1.5555	-0.128	0.898	-3.45587	2.64159	0.819632	0.0315597	14.0355			Natural Direct Effect (NDE)	0.02287	0.164498	0.139	0.889	-0.295097	0.349722	1.02313	0.74446	1.41867
		Natural Indirect Effect (NIE)	0.00861	0.06541	0.132	0.8953	-0.122162	0.134255	1.00865	0.885005	1.14368			Natural Indirect Effect (NIE)	0.1221	0.1151	1.061	0.289	-0.117738	0.333258	1.12987	0.888929	1.39551			Natural Indirect Effect (NIE)	-0.001097	0.071103	-0.015	0.988	-0.136473	0.142245	0.998904	0.87243	1.15286
		Total Effect	-0.61186	0.36367	-1.682	0.0925								Total Effect	-0.07682	1.56822	-0.049	0.961								Total Effect	0.021773	0.164488	0.132	0.895
		Response is LBW												Response is LBW												Response is LBW
		Natural Direct Effect (NDE)	-0.1964	2.4296	-0.081	0.936	-5.32441	4.19951	0.821684	0.00487124	66.6534			Natural Direct Effect (NDE)	-0.256	6.0053	-0.043	0.966	-14.393	9.14729	0.774142	5.61302e-07	9388.95			Natural Direct Effect (NDE)	-0.10407	0.25478	-0.408	0.683	-0.596157	0.402554	0.901162	0.550925	1.49564
		Natural Indirect Effect (NIE)	0.1479	0.1634	0.905	0.365	-0.202759	0.437712	1.1594	0.816475	1.54916			Natural Indirect Effect (NIE)	0.1435	0.1889	0.76	0.447	-0.25159	0.488708	1.15431	0.777563	1.63021			Natural Indirect Effect (NIE)	-0.08868	0.10996	-0.806	0.42	-0.301497	0.12955	0.915138	0.73971	1.13831
		Total Effect	-0.04845	2.44087	-0.02	0.984								Total Effect	-0.1125	5.9678	-0.019	0.985								Total Effect	-0.19275	0.25754	-0.748	0.454
	Exposure: availability of green space (within 300 m)	Response is prematurity											Exposure: availability of green space (within 500 m)	Response is prematurity											Exposure: Neighboorhood greenness (NDVI) within 300 meters	Response is prematurity
	Mediator: objective physical activity	Natural Direct Effect (NDE)	-0.30836	2.89684	-0.106	0.915	-6.46063	4.89477	0.734644	0.00156382	133.589		Mediator: objective physical activity	Natural Direct Effect (NDE)	0.2653	8.0237	0.033	0.974	-20.7212	10.7311	1.30382	1.00205e-09	45758.5		Mediator: objective physical activity	Natural Direct Effect (NDE)	-0.14114	0.44434	-0.318	0.751	-0.962183	0.779582	0.868368	0.382058	2.18056
		Natural Indirect Effect (NIE)	-0.04678	0.22451	-0.208	0.835	-0.50867	0.371389	0.954297	0.601295	1.44975			Natural Indirect Effect (NIE)	0.1088	0.3034	0.359	0.72	-0.497538	0.691717	1.11494	0.608026	1.99714			Natural Indirect Effect (NIE)	-0.03776	0.14833	-0.255	0.799	-0.314303	0.267143	0.962944	0.730298	1.30623
		Total Effect	-0.35514	2.87664	-0.123	0.902								Total Effect	0.3741	7.9754	0.047	0.963								Total Effect	-0.1789	0.44589	-0.401	0.688
		Response is SGA												Response is SGA												Response is SGA
		Natural Direct Effect (NDE)	0.41067	1.07578	0.382	0.7027	-1.81577	2.40122	1.50783	0.162713	11.0366			Natural Direct Effect (NDE)	0.9232	5.2992	0.174	0.862	-11.4407	9.33169	2.51733	1.07487e-05	11290.2			Natural Direct Effect (NDE)	0.1171	0.18616	0.629	0.529	-0.249974	0.47977	1.12423	0.778821	1.6157
		Natural Indirect Effect (NIE)	-0.0514	0.09359	-0.549	0.5828	-0.238668	0.128192	0.949899	0.787676	1.13677			Natural Indirect Effect (NIE)	-0.1296	0.1434	-0.904	0.366	-0.42839	0.133599	0.878447	0.651557	1.14293			Natural Indirect Effect (NIE)	0.03597	0.14032	0.256	0.798	-0.210595	0.339461	1.03662	0.810102	1.40419
		Total Effect	0.35926	1.06602	0.337	0.736								Total Effect	0.7936	5.3059	0.15	0.881								Total Effect	0.15307	0.22376	0.684	0.494
		Response is LGA												Response is LGA												Response is LGA
		Natural Direct Effect (NDE)	-0.45742	0.35539	-1.287	0.198	-1.14895	0.244144	0.632915	0.316969	1.27653			Natural Direct Effect (NDE)	-0.24352	1.30213	-0.187	0.852	-2.932	2.17227	0.783864	0.0532905	8.77818			Natural Direct Effect (NDE)	-0.033701	0.155231	-0.217	0.828	-0.325164	0.283329	0.966861	0.722409	1.32754
		Natural Indirect Effect (NIE)	-0.04661	0.08757	-0.532	0.595	-0.226683	0.11659	0.95446	0.797173	1.12366			Natural Indirect Effect (NIE)	0.05254	0.12408	0.423	0.672	-0.201233	0.285171	1.05394	0.817722	1.32999			Natural Indirect Effect (NIE)	0.008521	0.087486	0.097	0.922	-0.152798	0.19014	1.00856	0.858303	1.20942
		Total Effect	-0.50403	0.34785	-1.449	0.147								Total Effect	-0.19097	1.29644	-0.147	0.883								Total Effect	-0.02518	0.16634	-0.151	0.88
		Response is LBW												Response is LBW												Response is LBW
		Natural Direct Effect (NDE)	0.055523	3.04608	0.018	0.985	-6.46706	5.47335	1.05709	0.00155379	238.256			Natural Direct Effect (NDE)	-0.09552	5.67784	-0.017	0.987	-13.2898	8.96691	0.9089	1.69161e-06	7839.36			Natural Direct Effect (NDE)	-0.11733	0.25036	-0.469	0.639	-0.592579	0.388816	0.889292	0.552899	1.47523
		Natural Indirect Effect (NIE)	0.006985	0.164778	0.042	0.966	-0.350046	0.295874	1.00701	0.704656	1.3443			Natural Indirect Effect (NIE)	0.04833	0.21474	0.225	0.822	-0.396451	0.445319	1.04952	0.672703	1.56099			Natural Indirect Effect (NIE)	0.02105	0.11001	0.191	0.848	-0.172672	0.258558	1.02127	0.841414	1.29506
		Total Effect	0.062507	3.03185	0.021	0.984								Total Effect	-0.04719	5.66638	-0.008	0.993								Total Effect	-0.09628	0.26392	-0.365	0.715

## Sheet: Table S6
Supplementary Table 6. Population-average effects for the natural effects models reported in Table 3, applicable to a typical individual in the population.
		Log(OR) Estimate	Log(OR) St. Error	z-value	p-value (>|z|)	Log(OR) LB	Log(OR) UB	OR Estimate	OR 95% LB	OR 95% UB				Log(OR) Estimate	Log(OR) St. Error	z-value	p-value (>|z|)	Log(OR) LB	Log(OR) UB	OR Estimate	OR 95% LB	OR 95% UB				Log(OR) Estimate	Log(OR) St. Error	z-value	p-value (>|z|)	Log(OR) LB	Log(OR) UB	OR Estimate	OR 95% LB	OR 95% UB
Exposure: availability of blue space (within 300 m)	Response is prematurity											Exposure: availability of green space (within 300 m)	Response is prematurity											Exposure: availability of green/blue space (within 300 m)	Response is prematurity
Mediator: average nitrogen dioxide during the whole pregnancy	Natural Direct Effect (NDE)	0.4862	4.0275	0.121	0.904	-6.78447	9.0029	1.62613	0.00113121	8126.61		Mediator: average nitrogen dioxide during the whole pregnancy	Natural Direct Effect (NDE)	-1.3035	8.1882	-0.159	0.874	-11.8084	20.2888	0.27158	7.44186e-06	647640600		Mediator: average nitrogen dioxide during the whole pregnancy	Natural Direct Effect (NDE)	-0.2704	3.2734	-0.083	0.934	-7.03118	5.80034	0.763074	0.000883886	330.411
	Natural Indirect Effect (NIE)	0.0675	0.5763	0.117	0.907	-1.00176	1.2573	1.06983	0.367232	3.51591			Natural Indirect Effect (NIE)	-0.4827	1.1592	-0.416	0.677	-2.55456	1.98937	0.617115	0.0777267	7.31094			Natural Indirect Effect (NIE)	-0.1395	0.5764	-0.242	0.809	-1.11865	1.14079	0.869793	0.326719	3.12923
	Total Effect	0.5537	4.0249	0.138	0.891								Total Effect	-1.7863	8.2088	-0.218	0.828								Total Effect	-0.4099	3.201	-0.128	0.898
	Response is SGA												Response is SGA												Response is SGA
	Natural Direct Effect (NDE)	0.27595	1.26936	0.217	0.828	-2.11749	2.8583	1.31778	0.120333	17.4318			Natural Direct Effect (NDE)	-0.07279	0.65108	-0.112	0.911	-1.30374	1.24845	0.929796	0.271516	3.48493			Natural Direct Effect (NDE)	0.10972	1.41275	0.078	0.938	-2.82776	2.7101	1.11597	0.059145	15.0307
	Natural Indirect Effect (NIE)	-0.05144	0.15494	-0.332	0.74	-0.327325	0.280041	0.949861	0.720849	1.32318			Natural Indirect Effect (NIE)	-0.06144	0.18252	-0.337	0.736	-0.426396	0.289085	0.940409	0.652858	1.3352			Natural Indirect Effect (NIE)	-0.05382	0.16789	-0.321	0.749	-0.372903	0.285221	0.947603	0.688732	1.33006
	Total Effect	0.22451	1.27878	0.176	0.861								Total Effect	-0.13423	0.60606	-0.221	0.825								Total Effect	0.0559	1.41559	0.039	0.969
	Response is LGA												Response is LGA												Response is LGA
	Natural Direct Effect (NDE)	0.03154	0.446442	0.071	0.944	-0.800057	0.949963	1.03204	0.449303	2.58561			Natural Direct Effect (NDE)	-0.36174	0.42385	-0.853	0.393	-1.14449	0.516973	0.696463	0.318388	1.67694			Natural Direct Effect (NDE)	-0.1971	0.4261	-0.463	0.644	-1.0289	0.641382	0.821109	0.357399	1.8991
	Natural Indirect Effect (NIE)	-0.009218	0.0595	-0.155	0.877	-0.137165	0.0960694	0.990824	0.871826	1.10084			Natural Indirect Effect (NIE)	-0.02386	0.11999	-0.199	0.842	-0.254755	0.215594	0.976422	0.775107	1.2406			Natural Indirect Effect (NIE)	-0.04051	0.08784	-0.461	0.645	-0.222909	0.121436	0.9603	0.800188	1.12912
	Total Effect	0.022321	0.441409	0.051	0.96								Total Effect	-0.3856	0.40411	-0.954	0.34								Total Effect	-0.23762	0.40254	-0.59	0.555
	Response is LBW												Response is LBW												Response is LBW
	Natural Direct Effect (NDE)	-0.873095	8.39897	-0.104	0.917	-11.6967	21.2266	0.417657	8.32107e-06	1654260000			Natural Direct Effect (NDE)	-1.3163	8.4118	-0.156	0.876	-11.7188	21.2549	0.268126	8.13976e-06	1701708000			Natural Direct Effect (NDE)	-1.3316	5.9677	-0.223	0.823	-11.0653	12.3275	0.264054	1.56462e-05	225830
	Natural Indirect Effect (NIE)	0.007436	0.604801	0.012	0.99	-1.23549	1.13529	1.00746	0.290693	3.11207			Natural Indirect Effect (NIE)	-0.3121	0.6792	-0.46	0.646	-1.58464	1.07778	0.731908	0.205022	2.93816			Natural Indirect Effect (NIE)	-0.1573	0.5154	-0.305	0.76	-1.24922	0.771259	0.854448	0.286727	2.16249
	Total Effect	-0.865659	8.3067	-0.104	0.917								Total Effect	-1.6284	8.3234	-0.196	0.845								Total Effect	-1.4889	5.8784	-0.253	0.8
Exposure: availability of blue space (within 300 m)	Response is prematurity											Exposure: availability of green space (within 300 m)	Response is prematurity											Exposure: availability of green/blue space (within 300 m)	Response is prematurity
Mediator: average nitrogen dioxide during the third trimester of pregagncy	Natural Direct Effect (NDE)	0.4671	4.0367	0.116	0.908	-6.84952	8.97418	1.59536	0.00105996	7896.5		Mediator: average nitrogen dioxide during the third trimester of pregagncy	Natural Direct Effect (NDE)	-1.4934	8.0139	-0.186	0.852	-11.7955	19.6182	0.224608	7.53814e-06	331200600		Mediator: average nitrogen dioxide during the third trimester of pregagncy	Natural Direct Effect (NDE)	-0.35741	3.56964	-0.1	0.92	-7.44411	6.54864	0.699486	0.000584874	698.291
	Natural Indirect Effect (NIE)	0.1057	1.1112	0.095	0.924	-1.97919	2.37651	1.11149	0.138181	10.7673			Natural Indirect Effect (NIE)	-0.2687	0.9169	-0.293	0.769	-2.02445	1.56976	0.764373	0.132066	4.8055			Natural Indirect Effect (NIE)	-0.03589	0.54573	-0.066	0.948	-1.10159	1.03761	0.964746	0.332341	2.82247
	Total Effect	0.5728	4.1322	0.139	0.89								Total Effect	-1.7621	8.0357	-0.219	0.826								Total Effect	-0.3933	3.55962	-0.11	0.912
	Response is SGA												Response is SGA												Response is SGA
	Natural Direct Effect (NDE)	0.28103	1.00125	0.281	0.779	-1.6202	2.30463	1.32449	0.197858	10.0204			Natural Direct Effect (NDE)	-0.10926	0.85698	-0.127	0.899	-1.76199	1.59733	0.896497	0.171703	4.93982			Natural Direct Effect (NDE)	0.08411	1.03268	0.081	0.935	-2.01776	2.03028	1.08775	0.132953	7.61625
	Natural Indirect Effect (NIE)	-0.05419	0.15745	-0.344	0.731	-0.318728	0.29845	0.947252	0.727073	1.34777			Natural Indirect Effect (NIE)	-0.02389	0.14993	-0.159	0.873	-0.308325	0.279373	0.976393	0.734676	1.3223			Natural Indirect Effect (NIE)	-0.02475	0.15615	-0.159	0.874	-0.301512	0.310592	0.975554	0.739699	1.36423
	Total Effect	0.22683	1.00629	0.225	0.822								Total Effect	-0.13315	0.80968	-0.164	0.869								Total Effect	0.05936	1.01797	0.058	0.954
	Response is LGA												Response is LGA												Response is LGA
	Natural Direct Effect (NDE)	0.019339	0.456651	0.042	0.966	-0.865903	0.924135	1.01953	0.420672	2.51969			Natural Direct Effect (NDE)	-0.377863	0.409355	-0.923	0.356	-1.16935	0.435289	0.685324	0.310567	1.54541			Natural Direct Effect (NDE)	-0.21486	0.40937	-0.525	0.6	-1.02198	0.582729	0.806654	0.359882	1.79092
	Natural Indirect Effect (NIE)	0.001033	0.068474	0.015	0.988	-0.142432	0.125981	1.00103	0.867246	1.13426			Natural Indirect Effect (NIE)	-0.005856	0.065926	-0.089	0.929	-0.136683	0.121742	0.994161	0.872246	1.12946			Natural Indirect Effect (NIE)	-0.02296	0.0566	-0.406	0.685	-0.138651	0.083201	0.977302	0.870532	1.08676
	Total Effect	0.020372	0.442228	0.046	0.963								Total Effect	-0.383719	0.411044	-0.934	0.351								Total Effect	-0.23782	0.404	-0.589	0.556
	Response is LBW												Response is LBW												Response is LBW
	Natural Direct Effect (NDE)	-0.8297	8.36296	-0.099	0.921	-11.3385	21.4437	0.43618	1.19056e-05	2055311000			Natural Direct Effect (NDE)	-1.55365	8.29811	-0.187	0.851	-12.299	20.2289	0.211475	4.55613e-06	609982000			Natural Direct Effect (NDE)	-1.47213	6.10117	-0.241	0.809	-11.1493	12.7668	0.229436	1.4385e-05	350399
	Natural Indirect Effect (NIE)	-0.01944	0.65715	-0.03	0.976	-1.32052	1.25544	0.980748	0.266996	3.50939			Natural Indirect Effect (NIE)	-0.04605	1.18624	-0.039	0.969	-2.30472	2.34526	0.954994	0.0997866	10.436			Natural Indirect Effect (NIE)	-0.01742	0.27235	-0.064	0.949	-0.613973	0.453622	0.982731	0.541196	1.574
	Total Effect	-0.84914	8.3504	-0.102	0.919								Total Effect	-1.5997	8.29906	-0.193	0.847								Total Effect	-1.48955	6.0361	-0.247	0.805
Exposure: availability of blue space (within 300 m)	Response is prematurity											Exposure: availability of green space (within 300 m)	Response is prematurity											Exposure: availability of green/blue space (within 300 m)	Response is prematurity
Mediator: GHQ	Natural Direct Effect (NDE)	0.49774	4.48131	0.111	0.912	-7.56145	10.005	1.645	0.000520123	22135.9		Mediator: GHQ	Natural Direct Effect (NDE)	-1.7452	8.2601	-0.211	0.833	-12.0626	20.3164	0.17461	5.77124e-06	665725500		Mediator: GHQ	Natural Direct Effect (NDE)	-0.4717	3.96492	-0.119	0.905	-8.35519	7.18701	0.623941	0.000235173	1322.14
	Natural Indirect Effect (NIE)	0.01756	0.69403	0.025	0.98	-1.25753	1.463	1.01771	0.284355	4.3189			Natural Indirect Effect (NIE)	0.0875	1.0295	0.085	0.932	-1.91136	2.12425	1.09144	0.147879	8.36666			Natural Indirect Effect (NIE)	0.05666	0.41832	0.135	0.892	-0.67321	0.966561	1.0583	0.510069	2.62889
	Total Effect	0.51529	4.46306	0.115	0.908								Total Effect	-1.6577	8.1998	-0.202	0.84								Total Effect	-0.41504	3.85851	-0.108	0.914
	Response is SGA												Response is SGA												Response is SGA
	Natural Direct Effect (NDE)	0.2868	0.8335	0.344	0.731	-1.32385	1.94345	1.33216	0.266109	6.98282			Natural Direct Effect (NDE)	-0.13516	1.05032	-0.129	0.898	-2.19781	1.91935	0.873576	0.111046	6.81651			Natural Direct Effect (NDE)	0.11035	1.41577	0.078	0.938	-2.80102	2.74871	1.11667	0.0607479	15.6224
	Natural Indirect Effect (NIE)	-0.1057	0.1854	-0.57	0.568	-0.425917	0.300688	0.899694	0.653171	1.35079			Natural Indirect Effect (NIE)	-0.08387	0.14957	-0.561	0.575	-0.358123	0.228192	0.919551	0.698987	1.25633			Natural Indirect Effect (NIE)	-0.115325	0.180292	-0.64	0.522	-0.421868	0.284865	0.891077	0.655821	1.32958
	Total Effect	0.1811	0.8318	0.218	0.828								Total Effect	-0.21903	1.02574	-0.214	0.831								Total Effect	-0.004975	1.42417	-0.003	0.997
	Response is LGA												Response is LGA												Response is LGA
	Natural Direct Effect (NDE)	0.21877	0.50343	0.435	0.664	-0.752532	1.22089	1.24455	0.471172	3.39021			Natural Direct Effect (NDE)	-0.21259	0.47395	-0.449	0.654	-1.16778	0.690064	0.808488	0.311056	1.99384			Natural Direct Effect (NDE)	-0.008853	0.474922	-0.019	0.985	-0.993789	0.86787	0.991186	0.370171	2.38183
	Natural Indirect Effect (NIE)	-0.03269	0.09131	-0.358	0.72	-0.208094	0.149838	0.967839	0.81213	1.16165			Natural Indirect Effect (NIE)	-0.01501	0.1009	-0.149	0.882	-0.199078	0.196431	0.985102	0.819486	1.21705			Natural Indirect Effect (NIE)	-0.031175	0.097363	-0.32	0.749	-0.214213	0.167441	0.969306	0.807177	1.18228
	Total Effect	0.18608	0.49839	0.373	0.709								Total Effect	-0.22761	0.48335	-0.471	0.638								Total Effect	-0.040028	0.476387	-0.084	0.933
	Response is LBW												Response is LBW												Response is LBW
	Natural Direct Effect (NDE)	-0.96078	8.37619	-0.115	0.909	-11.639	21.1951	0.382594	8.81587e-06	1602941000			Natural Direct Effect (NDE)	-1.653	8.1906	-0.202	0.84	-12.0111	20.0954	0.191475	6.07638e-06	533731700			Natural Direct Effect (NDE)	-1.56805	5.9237	-0.265	0.791	-11.1781	12.0424	0.208451	1.39773e-05	169802
	Natural Indirect Effect (NIE)	0.04719	0.3497	0.135	0.893	-0.634026	0.736789	1.04832	0.530452	2.08922			Natural Indirect Effect (NIE)	0.034	0.6597	0.052	0.959	-1.32047	1.26572	1.03459	0.26701	3.54565			Natural Indirect Effect (NIE)	0.02601	1.17319	0.022	0.982	-2.35677	2.24206	1.02635	0.0947261	9.41273
	Total Effect	-0.91358	8.31071	-0.11	0.912								Total Effect	-1.619	8.1753	-0.198	0.843								Total Effect	-1.54205	6.03955	-0.255	0.798
Exposure: availability of blue space (within 300 m)	Response is prematurity											Exposure: availability of green space (within 300 m)	Response is prematurity											Exposure: availability of green/blue space (within 300 m)	Response is prematurity
Mediator: objective physical activity	Natural Direct Effect (NDE)	-	-	-	-	-	-	-	-	-		Mediator: objective physical activity	Natural Direct Effect (NDE)	-1.55551	8.20124	-0.19	0.85	-11.7983	20.3499	0.211082	7.51699e-06	688419100		Mediator: objective physical activity	Natural Direct Effect (NDE)	-0.69737	4.93648	-0.141	0.888	-9.72599	9.62463	0.497893	5.97112e-05	15133
	Natural Indirect Effect (NIE)	-	-	-	-	-	-	-	-	-			Natural Indirect Effect (NIE)	-0.05979	1.58883	-0.038	0.97	-3.1284	3.09968	0.941962	0.0437876	22.1908			Natural Indirect Effect (NIE)	-0.07361	1.14318	-0.064	0.949	-2.21507	2.2661	0.929034	0.109146	9.6417
	Total Effect	-	-	-	-								Total Effect	-1.6153	8.29605	-0.195	0.846								Total Effect	-0.77097	4.86175	-0.159	0.874
	Response is SGA												Response is SGA												Response is SGA
	Natural Direct Effect (NDE)	0.525	1.1988	0.438	0.661	-1.72478	2.97441	1.69046	0.178213	19.5782			Natural Direct Effect (NDE)	-0.08726	0.6609	-0.132	0.895	-1.35224	1.23845	0.916439	0.258661	3.45025			Natural Direct Effect (NDE)	0.367	1.3279	0.276	0.782	-2.3362	2.8691	1.4434	0.0966941	17.6212
	Natural Indirect Effect (NIE)	-0.139	0.2256	-0.616	0.538	-0.593142	0.291219	0.870228	0.552589	1.33806			Natural Indirect Effect (NIE)	-0.10987	0.16139	-0.681	0.496	-0.411558	0.221072	0.895951	0.662617	1.24741			Natural Indirect Effect (NIE)	-0.1547	0.179	-0.864	0.387	-0.492265	0.209535	0.856672	0.61124	1.2331
	Total Effect	0.386	1.1467	0.337	0.736								Total Effect	-0.19714	0.64687	-0.305	0.761								Total Effect	0.2123	1.3232	0.16	0.873
	Response is LGA												Response is LGA												Response is LGA
	Natural Direct Effect (NDE)	-0.14373	0.48266	-0.298	0.766	-1.03947	0.852519	0.866122	0.353641	2.34555			Natural Direct Effect (NDE)	-0.27392	0.47708	-0.574	0.566	-1.19463	0.675496	0.760393	0.302816	1.96501			Natural Direct Effect (NDE)	-0.338036	0.462144	-0.731	0.465	-1.22188	0.589691	0.71317	0.294676	1.80343
	Natural Indirect Effect (NIE)	0.07194	0.16978	0.424	0.672	-0.274176	0.391362	1.07459	0.760199	1.47899			Natural Indirect Effect (NIE)	-0.00853	0.12103	-0.07	0.944	-0.22973	0.244699	0.991506	0.794748	1.27724			Natural Indirect Effect (NIE)	0.001582	0.131068	0.012	0.99	-0.278905	0.234871	1.00158	0.756612	1.26475
	Total Effect	-0.07179	0.48906	-0.147	0.883								Total Effect	-0.28245	0.46452	-0.608	0.543								Total Effect	-0.336454	0.451408	-0.745	0.456
	Response is LBW												Response is LBW												Response is LBW
	Natural Direct Effect (NDE)	-0.6928	8.4397	-0.082	0.935	-11.1574	21.9257	0.500174	1.427e-05	3328218000			Natural Direct Effect (NDE)	-1.72009	8.21844	-0.209	0.834	-11.7798	20.4359	0.17905	7.65789e-06	750262100			Natural Direct Effect (NDE)	-1.4336	6.3412	-0.226	0.821	-11.6546	13.2023	0.238449	8.67929e-06	541630
	Natural Indirect Effect (NIE)	-0.1941	0.8198	-0.237	0.813	-1.80165	1.41192	0.823576	0.165027	4.10381			Natural Indirect Effect (NIE)	-0.05263	0.84126	-0.063	0.95	-1.75844	1.53925	0.948731	0.172314	4.66109			Natural Indirect Effect (NIE)	-0.1297	0.9023	-0.144	0.886	-2.06403	1.47294	0.878359	0.126942	4.36204
	Total Effect	-0.8869	8.4277	-0.105	0.916								Total Effect	-1.77272	8.29788	-0.214	0.831								Total Effect	-1.5633	6.384	-0.245	0.807

## Sheet: Figure S1
Supplementary Figure S1.Directed Acyclic Graph representing the hypotheses tested in this research work for only a fraction (San Sebastián/Donostia) of the whole study population. The model is similar to that used for the whole population, except that the exposures (X) now studied are blue space availability within 300 meters, green space availability within 300 meters, and the union (but not the…
